# Supplementary material for: Reduced predation pressure as a potential driver of prey diversity and abundance in complex habitats
Source: NPJ Biodivers. 2023 Jan 6;2:1. doi: 10.1038/s44185-022-00007-x (PMC11332019; doi:10.1038/s44185-022-00007-x)
Supplement: Supplementary file 1 — Supplementary Data 1 [file 44185_2022_7_MOESM1_ESM.xlsx]

## Sheet: all papers
database	Authors	Article Title	Publication Year	Source Title
web_of_science	Leverkus, AB; Castro, J; Puerta-Pinero, C; Benayas, JMR	Suitability of the management of habitat complexity, acorn burial depth, and a chemical repellent for post-fire reforestation of oaks	2013	ECOLOGICAL ENGINEERING
web_of_science	Carlson, JE; Holsinger, KE	Direct and indirect selection on floral pigmentation by pollinators and seed predators in a color polymorphic South African shrub	2013	OECOLOGIA
web_of_science	Rogers, TL; Elliott, JK	Differences in relative abundance and size structure of the sea stars Pisaster ochraceus and Evasterias troschelii among habitat types in Puget Sound, Washington, USA	2013	MARINE BIOLOGY
web_of_science	Magellan, K; Swartz, ER	Crypsis in a heterogeneous environment: relationships between changeable polymorphic colour patterns and behaviour in a galaxiid fish	2013	FRESHWATER BIOLOGY
web_of_science	Fergnani, PN; Sackmann, P; Ruggiero, A	The spatial variation in ant species composition and functional groups across the Subantarctic-Patagonian transition zone	2013	JOURNAL OF INSECT CONSERVATION
web_of_science	Podgaiski, LR; Joner, F; Lavorel, S; Moretti, M; Ibanez, S; Mendonca, MD; Pillar, VD	Spider Trait Assembly Patterns and Resilience under Fire-Induced Vegetation Change in South Brazilian Grasslands	2013	PLOS ONE
web_of_science	Myhre, LC; Forsgren, E; Amundsen, T	Effects of habitat complexity on mating behavior and mating success in a marine fish	2013	BEHAVIORAL ECOLOGY
web_of_science	Skorka, P; Nowicki, P; Lenda, M; Witek, M; Sliwinska, EB; Settele, J; Woyciechowski, M	Different flight behaviour of the endangered scarce large blue butterfly Phengaris teleius (Lepidoptera: Lycaenidae) within and outside its habitat patches	2013	LANDSCAPE ECOLOGY
web_of_science	Yan, X; Wang, HW; Wang, QF; Rudstam, LG	Risk spreading, habitat selection and division of biomass in a submerged clonal plant: Responses to heterogeneous copper pollution	2013	ENVIRONMENTAL POLLUTION
web_of_science	Webster, MM; Atton, N; Hoppitt, WJE; Laland, KN	Environmental Complexity Influences Association Network Structure and Network-Based Diffusion of Foraging Information in Fish Shoals	2013	AMERICAN NATURALIST
web_of_science	Carmona-Catot, G; Magellan, K; Garcia-Berthou, E	Temperature-Specific Competition between Invasive Mosquitofish and an Endangered Cyprinodontid Fish	2013	PLOS ONE
web_of_science	Adamczuk, M	The effect of habitat complexity on the contribution of some littoral-benthic Cladocera to the pelagic food web	2013	MARINE AND FRESHWATER RESEARCH
web_of_science	Santos, AFGN; Garcia-Berthou, E; Hayashi, C; Santos, LN	When habitat complexity increases predation risk: experiments with invasive and neotropical native fishes	2013	MARINE AND FRESHWATER RESEARCH
web_of_science	Aguirre, JD; McNaught, DC	Habitat complexity mediates predation of juvenile abalone by starfish	2013	MARINE ECOLOGY PROGRESS SERIES
web_of_science	Alexander, ME; Dick, JTA; O'Connor, NE	Born to kill: Predatory functional responses of the littoral amphipod Echinogammarus marinus Leach throughout its life history	2013	JOURNAL OF EXPERIMENTAL MARINE BIOLOGY AND ECOLOGY
web_of_science	Laiolo, P	From inter-specific behavioural interactions to species distribution patterns along gradients of habitat heterogeneity	2013	OECOLOGIA
web_of_science	Shannon, G; Mackey, RL; Slotow, R	Diet selection and seasonal dietary switch of a large sexually dimorphic herbivore	2013	ACTA OECOLOGICA-INTERNATIONAL JOURNAL OF ECOLOGY
web_of_science	VanDusen, BM; Fegley, SR; Peterson, CH	Prey Distribution, Physical Habitat Features, and Guild Traits Interact to Produce Contrasting Shorebird Assemblages among Foraging Patches	2012	PLOS ONE
web_of_science	Batzina, A; Karakatsouli, N	The presence of substrate as a means of environmental enrichment in intensively reared gilthead seabream Sparus aurata: Growth and behavioral effects	2012	AQUACULTURE
web_of_science	Davis, MJ; Purrenhage, JL; Boone, MD	Elucidating Predator-Prey Interactions Using Aquatic Microcosms: Complex Effects of a Crayfish Predator, Vegetation, and Atrazine on Tadpole Survival and Behavior	2012	JOURNAL OF HERPETOLOGY
web_of_science	O'Mara, MT; Hickey, CM	Social influences on the development of ringtailed lemur feeding ecology	2012	ANIMAL BEHAVIOUR
web_of_science	Padmanabha, H; Correa, F; Legros, M; Nijhout, HF; Lord, C; Lounibos, LP	An eco-physiological model of the impact of temperature on Aedes aegypti life history traits	2012	JOURNAL OF INSECT PHYSIOLOGY
web_of_science	Salsamendi, E; Garin, I; Arostegui, I; Goiti, U; Aihartza, J	What mechanism of niche segregation allows the coexistence of sympatric sibling rhinolophid bats?	2012	FRONTIERS IN ZOOLOGY
web_of_science	Alto, BW; Malicoate, J; Elliott, SM; Taylor, J	Demographic Consequences of Predators on Prey: Trait and Density Mediated Effects on Mosquito Larvae in Containers	2012	PLOS ONE
web_of_science	Daly, B; Stoner, AW; Eckert, GL	Predator-induced behavioral plasticity of juvenile red king crabs (Paralithodes camtschaticus)	2012	JOURNAL OF EXPERIMENTAL MARINE BIOLOGY AND ECOLOGY
web_of_science	Einfalt, LM; Grace, EJ; Wahl, DH	Effects of simulated light intensity, habitat complexity and forage type on predator-prey interactions in walleye Sander vitreus	2012	ECOLOGY OF FRESHWATER FISH
web_of_science	Lee, KP; Kwon, ST; Roh, C	Caterpillars use developmental plasticity and diet choice to overcome the early life experience of nutritional imbalance	2012	ANIMAL BEHAVIOUR
web_of_science	Gable, JT; Crowder, DW; Northfield, TD; Steffan, SA; Snyder, WE	Niche engineering reveals complementary resource use	2012	ECOLOGY
web_of_science	Ory, NC; Dudgeon, D; Dumont, CP; Miranda, L; Thiel, M	Effects of predation and habitat structure on the abundance and population structure of the rock shrimp Rhynchocinetes typus (Caridea) on temperate rocky reefs	2012	MARINE BIOLOGY
web_of_science	Tait, KJ; Hovel, KA	Do predation risk and food availability modify prey and mesopredator microhabitat selection in eelgrass (Zostera marina) habitat?	2012	JOURNAL OF EXPERIMENTAL MARINE BIOLOGY AND ECOLOGY
web_of_science	Golestani, A; Gras, R; Cristescu, M	Speciation with gene flow in a heterogeneous virtual world: can physical obstacles accelerate speciation?	2012	PROCEEDINGS OF THE ROYAL SOCIETY B-BIOLOGICAL SCIENCES
web_of_science	Grovenburg, TW; Monteith, KL; Klaver, RW; Jenks, JA	Predator evasion by white-tailed deer fawns	2012	ANIMAL BEHAVIOUR
web_of_science	Thompson, KA; Hill, JE; Nico, LG	Eastern mosquitofish resists invasion by nonindigenous poeciliids through agonistic behaviors	2012	BIOLOGICAL INVASIONS
web_of_science	Anich, NM; Benson, TJ; Bednarz, JC	WHAT FACTORS EXPLAIN DIFFERENTIAL USE WITHIN SWAINSON' WARBLER (LIMNOTHLYPIS SWAINSONII) HOME RANGES?	2012	AUK
web_of_science	Pincebourde, S; Sanford, E; Casas, J; Helmuth, B	Temporal coincidence of environmental stress events modulates predation rates	2012	ECOLOGY LETTERS
web_of_science	Reynolds, PG; Cuddington, K	Effects of Plant Gross Morphology on Predator Consumption Rates	2012	ENVIRONMENTAL ENTOMOLOGY
web_of_science	Dochtermann, NA; Jenkins, SH; Swartz, MJ; Hargett, AC	The roles of competition and environmental heterogeneity in the maintenance of behavioral variation and covariation	2012	ECOLOGY
web_of_science	Wilkes, L; Owen, SF; Readman, GD; Sloman, KA; Wilson, RW	Does structural enrichment for toxicology studies improve zebrafish welfare?	2012	APPLIED ANIMAL BEHAVIOUR SCIENCE
web_of_science	Reynolds, PG; Cuddington, K	Effects of Plant Gross Morphology on Predator Searching Behaviour	2012	ENVIRONMENTAL ENTOMOLOGY
web_of_science	Louapre, P; Bittebiere, AK; Clement, B; Pierre, JS; Mony, C	How Past and Present Influence the Foraging of Clonal Plants?	2012	PLOS ONE
web_of_science	Schrandt, MN; Hardy, KM; Johnson, KM; Lema, SC	Physical habitat and social conditions across a coral reef shape spatial patterns of intraspecific behavioral variation in a demersal fish	2012	MARINE ECOLOGY-AN EVOLUTIONARY PERSPECTIVE
web_of_science	Gilroy, JJ; Lockwood, JL	Mate-Finding as an Overlooked Critical Determinant of Dispersal Variation in Sexually-Reproducing Animals	2012	PLOS ONE
web_of_science	Gustafsson, P; Greenberg, LA; Bergman, E	The influence of large wood on brown trout (Salmo trutta) behaviour and surface foraging	2012	FRESHWATER BIOLOGY
web_of_science	Verdonschot, RCM; Peeters, ETHM	Preference of larvae of Enallagma cyathigerum (Odonata: Coenagrionidae) for habitats of varying structural complexity	2012	EUROPEAN JOURNAL OF ENTOMOLOGY
web_of_science	Berger-Tal, O; Avgar, T	The Glass is Half-Full: Overestimating the Quality of a Novel Environment is Advantageous	2012	PLOS ONE
web_of_science	Matsuzaki, SS; Sakamoto, M; Kawabe, K; Takamura, N	A laboratory study of the effects of shelter availability and invasive crayfish on the growth of native stream fish	2012	FRESHWATER BIOLOGY
web_of_science	Riveros, AJ; Seid, MA; Wcislo, WT	Evolution of brain size in class-based societies of fungus-growing ants (Attini)	2012	ANIMAL BEHAVIOUR
web_of_science	Michel, MJ	Phenotypic plasticity in complex environments: effects of structural complexity on predator- and competitor-induced phenotypes of tadpoles of the wood frog, Rana sylvatica	2012	BIOLOGICAL JOURNAL OF THE LINNEAN SOCIETY
web_of_science	Pays, O; Fortin, D; Gassani, J; Duchesne, J	Group Dynamics and Landscape Features Constrain the Exploration of Herds in Fusion-Fission Societies: The Case of European Roe Deer	2012	PLOS ONE
web_of_science	Carrascal, LM; Villen-Perez, S; Seoane, J	Thermal, food and vegetation effects on winter bird species richness of Mediterranean oakwoods	2012	ECOLOGICAL RESEARCH
web_of_science	Heinonen, KB; Auster, PJ	Prey selection in crustacean-eating fishes following the invasion of the Asian shore crab Hemigrapsus sanguineus in a marine temperate community	2012	JOURNAL OF EXPERIMENTAL MARINE BIOLOGY AND ECOLOGY
web_of_science	Hanisch, JR; Tonn, WM; Paszkowski, CA; Scrimgeour, GJ	Complex littoral habitat influences the response of native minnows to stocked trout: evidence from whole-lake comparisons and experimental predator enclosures	2012	CANADIAN JOURNAL OF FISHERIES AND AQUATIC SCIENCES
web_of_science	Reyna-Hurtado, R; Chapman, CA; Calme, S; Pedersen, EJ	Searching in heterogeneous and limiting environments: foraging strategies of white-lipped peccaries (Tayassu pecari)	2012	JOURNAL OF MAMMALOGY
web_of_science	Shiomi, K; Yoda, K; Katsumata, N; Sato, K	Temporal tuning of homeward flights in seabirds	2012	ANIMAL BEHAVIOUR
web_of_science	Getz, WM	A BIOMASS FLOW APPROACH TO POPULATION MODELS AND FOOD WEBS	2012	NATURAL RESOURCE MODELING
web_of_science	Pascoal, S; Carvalho, G; Creer, S; Rock, J; Kawaii, K; Mendo, S; Hughes, R	Plastic and Heritable Components of Phenotypic Variation in Nucella lapillus: An Assessment Using Reciprocal Transplant and Common Garden Experiments	2012	PLOS ONE
web_of_science	Ventura, BA; Siewerdt, F; Estevez, I	Access to Barrier Perches Improves Behavior Repertoire in Broilers	2012	PLOS ONE
web_of_science	Luhken, R; Kiel, E	Attempts to structure preference of Larvae and Pupae of Mosquito Ochlerotatus detritus (Diptera: Culicidae)	2012	MITTEILUNGEN DER DEUTSCHEN GESELLSCHAFT FUR ALLGEMEINE UND ANGEWANDTE ENTOMOLOGIE, BD 18
web_of_science	Powell, BJ; Leal, M	Brain Evolution across the Puerto Rican Anole Radiation	2012	BRAIN BEHAVIOR AND EVOLUTION
web_of_science	Laurel, BJ; Ryer, CH; Spencer, M; Iseri, P; Knoth, B; Stoner, A	Effects of natural and anthropogenic disturbance on polychaete worm tubes and age-0 flatfish distribution	2012	MARINE ECOLOGY PROGRESS SERIES
web_of_science	Pirtle, JL; Eckert, GL; Stoner, AW	Habitat structure influences the survival and predator-prey interactions of early juvenile red king crab Paralithodes camtschaticus	2012	MARINE ECOLOGY PROGRESS SERIES
web_of_science	Sereda, E; Blick, T; Dorow, WHO; Wolters, V; Birkhofer, K	Spatial distribution of spiders and epedaphic Collembola in an environmentally heterogeneous forest floor habitat	2012	PEDOBIOLOGIA
web_of_science	Matsinos, YG; Wolff, WF; Moustakas, A	Adapting foraging to habitat heterogeneity and climate change: an individual-based model for wading birds	2012	ETHOLOGY ECOLOGY & EVOLUTION
web_of_science	Santos, AFGN; Alcaraz, C; Santos, LN; Hayashi, C; Garcia-Berthou, E	Experimental assessment of the effects of a Neotropical nocturnal piscivore on juvenile native and invasive fishes	2012	NEOTROPICAL ICHTHYOLOGY
web_of_science	Allen-Ankins, S; Stoffels, RJ; Pridmore, PA; Vogel, MT	The effects of turbidity, prey density and environmental complexity on the feeding of juvenile Murray cod Maccullochella peelii	2012	JOURNAL OF FISH BIOLOGY
web_of_science	Park, PJ; Chase, I; Bell, MA	Phenotypic plasticity of the threespine stickleback Gasterosteus aculeatus telencephalon in response to experience in captivity	2012	CURRENT ZOOLOGY
web_of_science	Gorini, L; Linnell, JDC; May, R; Panzacchi, M; Boitani, L; Odden, M; Nilsen, EB	Habitat heterogeneity and mammalian predator-prey interactions	2012	MAMMAL REVIEW
web_of_science	Alexander, ME; Dick, JTA; O'Connor, NE; Haddaway, NR; Farnsworth, KD	Functional responses of the intertidal amphipod Echinogammarus marinus: effects of prey supply, model selection and habitat complexity	2012	MARINE ECOLOGY PROGRESS SERIES
web_of_science	Rincon-Diaz, MP; Diez, CE; van Dam, RP; Sabat, AM	Effect of Food Availability on the Abundance of Juvenile Hawksbill Sea Turtles (Eretmochelys imbricata) in Inshore Aggregation Areas of the Culebra Archipelago, Puerto Rico	2011	CHELONIAN CONSERVATION AND BIOLOGY
web_of_science	Delclos, P; Rudolf, VHW	Effects of size structure and habitat complexity on predator-prey interactions	2011	ECOLOGICAL ENTOMOLOGY
web_of_science	Nachappa, P; Margolies, DC; Nechols, JR; Campbell, JF	Variation in predator foraging behaviour changes predator-prey spatio-temporal dynamics	2011	FUNCTIONAL ECOLOGY
web_of_science	Ruff, CP; Schindler, DE; Armstrong, JB; Bentley, KT; Brooks, GT; Holtgrieve, GW; McGlauflin, MT; Torgersen, CE; Seeb, JE	Temperature-associated population diversity in salmon confers benefits to mobile consumers	2011	ECOLOGY
web_of_science	Workman, JL; Fonken, LK; Gusfa, J; Kassouf, KM; Nelson, RJ	Post-weaning environmental enrichment alters affective responses and interacts with behavioral testing to alter nNOS immunoreactivity	2011	PHARMACOLOGY BIOCHEMISTRY AND BEHAVIOR
web_of_science	Santora, JA; Reiss, CS	Geospatial variability of krill and top predators within an Antarctic submarine canyon system	2011	MARINE BIOLOGY
web_of_science	Xiao, KY; Yu, D; Wang, LG; Han, YQ	Physiological integration helps a clonal macrophyte spread into competitive environments and coexist with other species	2011	AQUATIC BOTANY
web_of_science	Danley, PD	Aggression in closely related Malawi cichlids varies inversely with habitat complexity	2011	ENVIRONMENTAL BIOLOGY OF FISHES
web_of_science	MacIntosh, AJJ; Alados, CL; Huffman, MA	Fractal analysis of behaviour in a wild primate: behavioural complexity in health and disease	2011	JOURNAL OF THE ROYAL SOCIETY INTERFACE
web_of_science	Chapperon, C; Seuront, L	Space-time variability in environmental thermal properties and snail thermoregulatory behaviour	2011	FUNCTIONAL ECOLOGY
web_of_science	Flynn, KE; Moon, DC	Effects of habitat complexity, prey type, and abundance on intraguild predation between larval odonates	2011	HYDROBIOLOGIA
web_of_science	Ruffino, L; Russell, JC; Pisanu, B; Caut, S; Vidal, E	Low individual-level dietary plasticity in an island-invasive generalist forager	2011	POPULATION ECOLOGY
web_of_science	Beukers-Stewart, BD; Beukers-Stewart, JS; Jones, GP	Behavioural and developmental responses of predatory coral reef fish to variation in the abundance of prey	2011	CORAL REEFS
web_of_science	Herrera, JM; Morales, JM; Garcia, D	Differential effects of fruit availability and habitat cover for frugivore-mediated seed dispersal in a heterogeneous landscape	2011	JOURNAL OF ECOLOGY
web_of_science	Phiri, C; Chakona, A; Day, JA	Aquatic insects associated with two morphologically different submerged macrophytes, Lagarosiphon ilicifolius and Vallisneria aethiopica, in small fishless ponds	2011	AQUATIC ECOLOGY
web_of_science	Dupuch, A; Paradis, Y; Magnan, P	Behavioural responses of prey fishes to habitat complexity and predation risk induce bias in minnow trap catches	2011	JOURNAL OF FISH BIOLOGY
web_of_science	Cardador, L; Carrete, M; Manosa, S	Can intensive agricultural landscapes favour some raptor species? The Marsh harrier in north-eastern Spain	2011	ANIMAL CONSERVATION
web_of_science	Michel, MJ	Spatial dependence of phenotype-environment associations for tadpoles in natural ponds	2011	EVOLUTIONARY ECOLOGY
web_of_science	Warkentin, KM	Environmentally Cued Hatching across Taxa: Embryos Respond to Risk and Opportunity	2011	INTEGRATIVE AND COMPARATIVE BIOLOGY
web_of_science	Cournoyer, BL; Cohen, JH	Cryptic coloration as a predator avoidance strategy in seagrass arrow shrimp colormorphs	2011	JOURNAL OF EXPERIMENTAL MARINE BIOLOGY AND ECOLOGY
web_of_science	Pardee, GL; Philpott, SM	Cascading Indirect Effects in a Coffee Agroecosystem: Effects of Parasitic Phorid Flies on Ants and the Coffee Berry Borer in a High-Shade and Low-Shade Habitat	2011	ENVIRONMENTAL ENTOMOLOGY
web_of_science	Sih, A	Effects of early stress on behavioral syndromes: An integrated adaptive perspective	2011	NEUROSCIENCE AND BIOBEHAVIORAL REVIEWS
web_of_science	Frank, SD; Shrewsbury, PM; Denno, RF	Plant versus prey resources: Influence on omnivore behavior and herbivore suppression	2011	BIOLOGICAL CONTROL
web_of_science	Potts, KB; Watts, DP; Wrangham, RW	Comparative Feeding Ecology of Two Communities of Chimpanzees (Pan troglodytes) in Kibale National Park, Uganda	2011	INTERNATIONAL JOURNAL OF PRIMATOLOGY
web_of_science	Robins, A; Phillips, CJC	International approaches to the welfare of meat chickens	2011	WORLDS POULTRY SCIENCE JOURNAL
web_of_science	Herbers, JM	Nineteen years of field data on ant communities (Hymenoptera: Formicidae): What can we learn?	2011	MYRMECOLOGICAL NEWS
web_of_science	Lander, ME; Logsdon, ML; Loughlin, TR; Van Blaricom, GR	Spatial patterns and scaling behaviors of Steller sea lion (Eumetopias jubatus) distributions and their environment	2011	JOURNAL OF THEORETICAL BIOLOGY
web_of_science	Jordan, D; Stuhec, I; Bessei, W	Effect of whole wheat and feed pellets distribution in the litter on broilers' activity and performance	2011	ARCHIV FUR GEFLUGELKUNDE
web_of_science	Willson, JD; Hopkins, WA	Prey morphology constrains the feeding ecology of an aquatic generalist predator	2011	ECOLOGY
web_of_science	Cosentino, BJ; Schooley, RL; Phillips, CA	Connectivity of agroecosystems: dispersal costs can vary among crops	2011	LANDSCAPE ECOLOGY
web_of_science	Hoey, AS; Bellwood, DR	Suppression of herbivory by macroalgal density: a critical feedback on coral reefs?	2011	ECOLOGY LETTERS
web_of_science	Kraus, JM; Pletcher, LT; Vonesh, JR	Variation in active and passive resource inputs to experimental pools: mechanisms and possible consequences for food webs	2011	FRESHWATER BIOLOGY
web_of_science	Edenbrow, M; Darden, SK; Ramnarine, IW; Evans, JP; James, R; Croft, DP	Environmental effects on social interaction networks and male reproductive behaviour in guppies, Poecilia reticulata	2011	ANIMAL BEHAVIOUR
web_of_science	Duncan, JM; Marschner, CA; Gonzalez, MJ	Diet partitioning, habitat preferences and behavioral interactions between juvenile yellow perch and round goby in nearshore areas of Lake Erie	2011	JOURNAL OF GREAT LAKES RESEARCH
web_of_science	Falconer, RE; Bown, J; White, N; Crawford, J	Linking individual behaviour to community scale patterns in fungi	2011	FUNGAL ECOLOGY
web_of_science	Barreto, RE; Carvalho, GGA; Volpato, GL	The aggressive behavior of Nile tilapia introduced into novel environments with variation in enrichment	2011	ZOOLOGY
web_of_science	Reaume, CJ; Sokolowski, MB; Mery, F	A natural genetic polymorphism affects retroactive interference in Drosophila melanogaster	2011	PROCEEDINGS OF THE ROYAL SOCIETY B-BIOLOGICAL SCIENCES
web_of_science	Adams, MD; Law, BS	A preliminary assessment of the impact of forest thinning on bat activity: towards improved clutter-based hypotheses	2011	BIOLOGY AND CONSERVATION OF AUSTRALASIAN BATS
web_of_science	Kobler, A; Maes, GE; Humblet, Y; Volckaert, FAM; Eens, M	Temperament traits and microhabitat use in bullhead, Cottus perifretum: fish associated with complex habitats are less aggressive	2011	BEHAVIOUR
web_of_science	Sassi, PL; Borghi, CE; Dacar, MA; Bozinovic, F	Geographic and seasonal variability in feeding behaviour of a small herbivorous rodent	2011	ACTA THERIOLOGICA
web_of_science	Nomura, F; Rossa-Feres, DC	The frog Dermatonotus muelleri (Boettger 1885) (Anura Microhylidae) shifts its search tactics in response to two different prey distributions	2011	ETHOLOGY ECOLOGY & EVOLUTION
web_of_science	Oldfield, RG	Aggression and Welfare in a Common Aquarium Fish, the Midas Cichlid	2011	JOURNAL OF APPLIED ANIMAL WELFARE SCIENCE
web_of_science	Schrandt, MN; Lema, SC	Habitat-associated intraspecific variation in behavior and stress responses in a demersal coral reef fish	2011	MARINE ECOLOGY PROGRESS SERIES
web_of_science	Lannin, R; Hovel, K	Variable prey density modifies the effects of seagrass habitat structure on predator-prey interactions	2011	MARINE ECOLOGY PROGRESS SERIES
web_of_science	Viddi, FA; Harcourt, RG; Hucke-Gaete, R; Field, IC	Fine-scale movement patterns of the sympatric Chilean and Peale's dolphins in the northern Patagonian fjords, Chile	2011	MARINE ECOLOGY PROGRESS SERIES
web_of_science	Teresa, FB; Romero, RD; Casatti, L; Sabino, J	Habitat simplification affects nuclear-follower foraging association among stream fishes	2011	NEOTROPICAL ICHTHYOLOGY
web_of_science	Baird, ME; Suthers, IM	Increasing model structural complexity inhibits the growth of initial condition errors	2010	ECOLOGICAL COMPLEXITY
web_of_science	Buczkowski, G; VanWeelden, M	Foraging Arena Size and Structural Complexity Affect the Dynamics of Food Distribution in Ant Colonies	2010	ENVIRONMENTAL ENTOMOLOGY
web_of_science	Stoner, AW; Ottmar, ML; Haines, SA	TEMPERATURE AND HABITAT COMPLEXITY MEDIATE CANNIBALISM IN RED KING CRAB: OBSERVATIONS ON ACTIVITY, FEEDING, AND PREY DEFENSE MECHANISMS	2010	JOURNAL OF SHELLFISH RESEARCH
web_of_science	Gibb, H; Parr, CL	How does habitat complexity affect ant foraging success? A test using functional measures on three continents	2010	OECOLOGIA
web_of_science	Pierce, RL; Gawlik, DE	Wading Bird Foraging Habitat Selection in the Florida Everglades	2010	WATERBIRDS
web_of_science	Caillaud, D; Crofoot, MC; Scarpino, SV; Jansen, PA; Garzon-Lopez, CX; Winkelhagen, AJS; Bohlman, SA; Walsh, PD	Modeling the Spatial Distribution and Fruiting Pattern of a Key Tree Species in a Neotropical Forest: Methodology and Potential Applications	2010	PLOS ONE
web_of_science	Herben, T; Novoplansky, A	Fight or flight: plastic behavior under self-generated heterogeneity	2010	EVOLUTIONARY ECOLOGY
web_of_science	Medeiros, PR; Souza, AT; Ilarri, MI	Habitat use and behavioural ecology of the juveniles of two sympatric damselfishes (Actinopterygii: Pomacentridae) in the south-western Atlantic Ocean	2010	JOURNAL OF FISH BIOLOGY
web_of_science	Kramer, K; Prins, HHT	Allometric scaling of resource acquisition by ruminants in dynamic and heterogeneous environments	2010	ECOLOGICAL MODELLING
web_of_science	Brockmark, S; Adriaenssens, B; Johnsson, JI	Less is more: density influences the development of behavioural life skills in trout	2010	PROCEEDINGS OF THE ROYAL SOCIETY B-BIOLOGICAL SCIENCES
web_of_science	Fanson, BG; Fanson, KV; Brown, JS	Ecological factors affecting the foraging behaviour of Xerus rutilus	2010	AFRICAN ZOOLOGY
web_of_science	Pirtle, JL; Stoner, AW	Red king crab (Paralithodes camtschaticus) early post-settlement habitat choice: Structure, food, and ontogeny	2010	JOURNAL OF EXPERIMENTAL MARINE BIOLOGY AND ECOLOGY
web_of_science	Smith, LA; Wells, KL; Marion, G; Swain, DL; Hutchings, MR	Effects of group composition on the grazing behaviour of herbivores	2010	ANIMAL BEHAVIOUR
web_of_science	Wang, L; Wang, DL; Bai, YG; Huang, Y; Fan, M; Liu, JS; Li, YX	Spatially complex neighboring relationships among grassland plant species as an effective mechanism of defense against herbivory	2010	OECOLOGIA
web_of_science	Pavey, SA; Nielsen, JL; Mackas, RH; Hamon, TR; Breden, F	Contrasting Ecology Shapes Juvenile Lake-Type and Riverine Sockeye Salmon	2010	TRANSACTIONS OF THE AMERICAN FISHERIES SOCIETY
web_of_science	Li, JM; Huang, P; Zhang, RD	Modeling the refuge effect of submerged macrophytes in ecological dynamics of shallow lakes: A new model of fish functional response	2010	ECOLOGICAL MODELLING
web_of_science	Randlkofer, B; Obermaier, E; Casas, J; Meiners, T	Connectivity counts: disentangling effects of vegetation structure elements on the searching movement of a parasitoid	2010	ECOLOGICAL ENTOMOLOGY
web_of_science	Lee, YH; Yan, HY; Chiao, CC	Visual Contrast Modulates Maturation of Camouflage Body Patterning in Cuttlefish (Sepia pharaonis)	2010	JOURNAL OF COMPARATIVE PSYCHOLOGY
web_of_science	Grieshop, MJ; Flinn, PW; Nechols, JR	Effects of intra- and interpatch host density on egg parasitism by three species of Trichogramma	2010	JOURNAL OF INSECT SCIENCE
web_of_science	Kimura, K; Chiba, S	Interspecific interference competition alters habitat use patterns in two species of land snails	2010	EVOLUTIONARY ECOLOGY
web_of_science	Hauzy, C; Tully, T; Spataro, T; Paul, G; Arditi, R	Spatial heterogeneity and functional response: an experiment in microcosms with varying obstacle densities	2010	OECOLOGIA
web_of_science	Weber, MJ; Dettmers, JM; Wahl, DH; Czesny, SJ	Effects of Predator-Prey Interactions and Benthic Habitat Complexity on Selectivity of a Foraging Generalist	2010	TRANSACTIONS OF THE AMERICAN FISHERIES SOCIETY
web_of_science	Hodson, J; Fortin, D; Belanger, L	Fine-scale disturbances shape space-use patterns of a boreal forest herbivore	2010	JOURNAL OF MAMMALOGY
web_of_science	Bezemer, TM; Harvey, JA; Kamp, AFD; Wagenaar, R; Gols, R; Kostenko, O; Fortuna, T; Engelkes, T; Vet, LEM; Van der Putten, WH; Soler, R	Behaviour of male and female parasitoids in the field: influence of patch size, host density, and habitat complexity	2010	ECOLOGICAL ENTOMOLOGY
web_of_science	Park, PJ; Bell, MA	Variation of telencephalon morphology of the threespine stickleback (Gasterosteus aculeatus) in relation to inferred ecology	2010	JOURNAL OF EVOLUTIONARY BIOLOGY
web_of_science	Bonebrake, TC; Boggs, CL; McNally, JM; Ranganathan, J; Ehrlich, PR	Oviposition behavior and offspring performance in herbivorous insects: consequences of climatic and habitat heterogeneity	2010	OIKOS
web_of_science	Valdovinos, FS; Urbani, P; Ramos-Jiliberto, R	Analysis of the consequences of individual adaptive behavior on population stability: The case of optimal foraging	2010	REVISTA CHILENA DE HISTORIA NATURAL
web_of_science	Mery, F; Burns, JG	Behavioural plasticity: an interaction between evolution and experience	2010	EVOLUTIONARY ECOLOGY
web_of_science	Blumstein, DT; Lea, AJ; Olson, LE; Martin, JGA	Heritability of anti-predatory traits: vigilance and locomotor performance in marmots	2010	JOURNAL OF EVOLUTIONARY BIOLOGY
web_of_science	Geange, SW; Stier, AC	Priority effects and habitat complexity affect the strength of competition	2010	OECOLOGIA
web_of_science	Ohashi, K; D'Souza, D; Thomson, JD	An automated system for tracking and identifying individual nectar foragers at multiple feeders	2010	BEHAVIORAL ECOLOGY AND SOCIOBIOLOGY
web_of_science	Gontijo, LM; Margolies, DC; Nechols, JR; Cloyd, RA	Plant architecture, prey distribution and predator release strategy interact to affect foraging efficiency of the predatory mite Phytoseiulus persimilis (Acari: Phytoseiidae) on cucumber	2010	BIOLOGICAL CONTROL
web_of_science	Petty, JT; Grossman, GD	Giving-up densities and ideal pre-emptive patch use in a predatory benthic stream fish	2010	FRESHWATER BIOLOGY
web_of_science	Tanneberger, F; Flade, M; Preiksa, Z; Schroder, B	Habitat selection of the globally threatened Aquatic Warbler Acrocephalus paludicola at the western margin of its breeding range and implications for management	2010	IBIS
web_of_science	Kadry, VO; Barreto, RE	Environmental enrichment reduces aggression of pearl cichlid, Geophagus brasiliensis, during resident-intruder interactions	2010	NEOTROPICAL ICHTHYOLOGY
web_of_science	Greig, HS; Wissinger, SA	Reinforcing abiotic and biotic time constraints facilitate the broad distribution of a generalist with fixed traits	2010	ECOLOGY
web_of_science	Carter, MW; Shoup, DE; Dettmers, JM; Wahl, DH	Effects of Turbidity and Cover on Prey Selectivity of Adult Smallmouth Bass	2010	TRANSACTIONS OF THE AMERICAN FISHERIES SOCIETY
web_of_science	Knapp, CR; Alvarez-Clare, S; Perez-Heydrich, C	The Influence of Landscape Heterogeneity and Dispersal on Survival of Neonate Insular Iguanas	2010	COPEIA
web_of_science	Barley, AJ; Coleman, RM	Habitat structure directly affects aggression in convict cichlids Archocentrus nigrofasciatus	2010	CURRENT ZOOLOGY
web_of_science	Radabaugh, NB; Bauer, WF; Brown, ML	A Comparison of Seasonal Movement Patterns of Yellow Perch in Simple and Complex Lake Basins	2010	NORTH AMERICAN JOURNAL OF FISHERIES MANAGEMENT
web_of_science	Carey, MP; Wahl, DH	Interactions of multiple predators with different foraging modes in an aquatic food web	2010	OECOLOGIA
web_of_science	Cenni, F; Parisi, G; Gherardi, F	Effects of habitat complexity on the aggressive behaviour of the American lobster (Homarus americanus) in captivity	2010	APPLIED ANIMAL BEHAVIOUR SCIENCE
web_of_science	Loughner, R; Wentworth, K; Loeb, G; Nyrop, J	Leaf trichomes influence predatory mite densities through dispersal behavior	2010	ENTOMOLOGIA EXPERIMENTALIS ET APPLICATA
web_of_science	Ingrum, J; Nordell, SE; Dole, J	Effects of habitat complexity and group size on perceived predation risk in goldfish (Carassius auratus)	2010	ETHOLOGY ECOLOGY & EVOLUTION
web_of_science	Rick, IP; Bakker, TCM	Ultraviolet light influences habitat preferences in a fish under predation risk	2010	EVOLUTIONARY ECOLOGY
web_of_science	Yee, DA	Behavior and aquatic plants as factors affecting predation by three species of larval predaceous diving beetles (Coleoptera: Dytiscidae)	2010	HYDROBIOLOGIA
web_of_science	Kruschel, C; Schultz, S	Lure-assisted visual census: a new method for quantifying fish abundance, behaviour, and predation risk in shallow coastal habitats	2010	MARINE AND FRESHWATER RESEARCH
web_of_science	Lozano-Alvarez, E; Briones-Fourzan, P; Alvarez-Filip, L; Weiss, HM; Negrete-Soto, F; Barradas-Ortiz, C	Influence of shelter availability on interactions between Caribbean spiny lobsters and moray eels: implications for artificial lobster enhancement	2010	MARINE ECOLOGY PROGRESS SERIES
web_of_science	Paiva, VH; Geraldes, P; Ramirez, I; Meirinho, A; Garthe, S; Ramos, JA	Foraging plasticity in a pelagic seabird species along a marine productivity gradient	2010	MARINE ECOLOGY PROGRESS SERIES
web_of_science	Stoner, AW	Habitat-mediated survival of newly settled red king crab in the presence of a predatory fish: Role of habitat complexity and heterogeneity	2009	JOURNAL OF EXPERIMENTAL MARINE BIOLOGY AND ECOLOGY
web_of_science	Ordines, F; Quetglas, A; Massuti, E; Moranta, J	Habitat preferences and life history of the red scorpion fish, Scorpaena notata, in the Mediterranean	2009	ESTUARINE COASTAL AND SHELF SCIENCE
web_of_science	Amano, T; Katayama, N	Hierarchical movement decisions in predators: effects of foraging experience at more than one spatial and temporal scale	2009	ECOLOGY
web_of_science	Wohlfahrt, B; Vamosi, SM	Antagonistic Selection or Trait Compensation? Diverse Patterns of Predation-Induced Prey Mortality due to the Interacting Effects of Prey Phenotype and the Environment	2009	EVOLUTIONARY BIOLOGY
web_of_science	Mistro, DC; Rodrigues, LAD; Varriale, MC	The Role of Spatial Refuges in Coupled Map Lattice Model for Host-Parasitoid Systems	2009	BULLETIN OF MATHEMATICAL BIOLOGY
web_of_science	Dias, RI; Kuhlmann, M; Lourenco, LR; Macedo, RH	TERRITORIAL CLUSTERING IN THE BLUE-BLACK GRASSQUIT: REPRODUCTIVE STRATEGY IN RESPONSE TO HABITAT AND FOOD REQUIREMENTS?	2009	CONDOR
web_of_science	Van Buskirk, J	Natural variation in morphology of larval amphibians: Phenotypic plasticity in nature?	2009	ECOLOGICAL MONOGRAPHS
web_of_science	Sadeh, A; Mangel, M; Blaustein, L	Context-dependent reproductive habitat selection: the interactive roles of structural complexity and cannibalistic conspecifics	2009	ECOLOGY LETTERS
web_of_science	Carfagnini, AG; Rodd, FH; Jeffers, KB; Bruce, AEE	The effects of habitat complexity on aggression and fecundity in zebrafish (Danio rerio)	2009	ENVIRONMENTAL BIOLOGY OF FISHES
web_of_science	Lammers, JH; Warburton, K; Cribb, BW	DIURNAL REFUGE COMPETITION IN THE FRESHWATER PRAWN, MACROBRACHIUM AUSTRALIENSE	2009	JOURNAL OF CRUSTACEAN BIOLOGY
web_of_science	Nouvellet, P; Bacon, JP; Waxman, D	Fundamental Insights into the Random Movement of Animals from a Single Distance-Related Statistic	2009	AMERICAN NATURALIST
web_of_science	Davey, AJH; Doncaster, CP; Jones, OD	Distinguishing Between Interference and Exploitation Competition for Shelter in a Mobile Fish Population	2009	ENVIRONMENTAL MODELING & ASSESSMENT
web_of_science	Langhamer, O; Wilhelmsson, D	Colonisation of fish and crabs of wave energy foundations and the effects of manufactured holes - A field experiment	2009	MARINE ENVIRONMENTAL RESEARCH
web_of_science	Dupuch, A; Dill, LM; Magnan, P	Testing the effects of resource distribution and inherent habitat riskiness on simultaneous habitat selection by predators and prey	2009	ANIMAL BEHAVIOUR
web_of_science	Ritchie, EG; Johnson, CN	Predator interactions, mesopredator release and biodiversity conservation	2009	ECOLOGY LETTERS
web_of_science	Santos, AFGN; Santos, LN; Garcia-Berthou, E; Hayashi, C	Could native predators help to control invasive fishes? Microcosm experiments with the Neotropical characid, Brycon orbignyanus	2009	ECOLOGY OF FRESHWATER FISH
web_of_science	Gonda, A; Herczeg, G; Merila, J	Adaptive brain size divergence in nine-spined sticklebacks (Pungitius pungitius)?	2009	JOURNAL OF EVOLUTIONARY BIOLOGY
web_of_science	Brady, MJ; McAlpine, CA; Miller, CJ; Possingham, HP; Baxter, GS	Habitat attributes of landscape mosaics along a gradient of matrix development intensity: matrix management matters	2009	LANDSCAPE ECOLOGY
web_of_science	Warbrick-Smith, J; Raubenheimer, D; Simpson, SJ; Behmer, ST	Three hundred and fifty generations of extreme food specialisation: testing predictions of nutritional ecology	2009	ENTOMOLOGIA EXPERIMENTALIS ET APPLICATA
web_of_science	Baker, DJ; Stillman, RA; Bullock, JM	The effect of habitat complexity on the functional response of a seed-eating passerine	2009	IBIS
web_of_science	Almeida, FS; Queiroz, JM	Influence of habitat structure on the abundance of the parasitoids Pseudacteon Coquillett (Diptera, Phoridae) on mounds of Solenopsis invicta Buren (Hymenoptera, Formicidae)	2009	REVISTA BRASILEIRA DE ENTOMOLOGIA
web_of_science	Gonda, A; Herczeg, G; Merila, J	Habitat-dependent and -independent plastic responses to social environment in the nine-spined stickleback (Pungitius pungitius) brain	2009	PROCEEDINGS OF THE ROYAL SOCIETY B-BIOLOGICAL SCIENCES
web_of_science	Bondar, CA; Richardson, JS	Effects of ontogenetic stage and density on the ecological role of the signal crayfish (Pacifastacus leniusculus) in a coastal Pacific stream	2009	JOURNAL OF THE NORTH AMERICAN BENTHOLOGICAL SOCIETY
web_of_science	Brydges, NM; Braithwaite, VA	Does environmental enrichment affect the behaviour of fish commonly used in laboratory work?	2009	APPLIED ANIMAL BEHAVIOUR SCIENCE
web_of_science	de Queiroz, JM; Garcia, MA	The Tritrophic System Hyptis suaveolens (Lamiaceae) - Agromyzid Leafminers (Diptera: Agromyzidae) - Parasitoids (Hymenoptera): Effects of Herbivore Density, Host Plant Patch Size, and Habitat Complexity on Parasitism Rate	2009	BRAZILIAN ARCHIVES OF BIOLOGY AND TECHNOLOGY
web_of_science	Ahrenstorff, TD; Sass, GG; Helmus, MR	The influence of littoral zone coarse woody habitat on home range size, spatial distribution, and feeding ecology of largemouth bass (Micropterus salmoides)	2009	HYDROBIOLOGIA
web_of_science	Hunter, WR; Sayer, MDJ	The comparative effects of habitat complexity on faunal assemblages of northern temperate artificial and natural reefs	2009	ICES JOURNAL OF MARINE SCIENCE
web_of_science	Chalfoun, AD; Martin, TE	Habitat structure mediates predation risk for sedentary prey: experimental tests of alternative hypotheses	2009	JOURNAL OF ANIMAL ECOLOGY
web_of_science	Lammers, JH; Warburton, K; Cribb, BW	ANTI-PREDATOR STRATEGIES IN RELATION TO DIURNAL REFUGE USAGE AND EXPLORATION IN THE AUSTRALIAN FRESHWATER PRAWN, MACROBRACHIUM AUSTRALIENSE	2009	JOURNAL OF CRUSTACEAN BIOLOGY
web_of_science	Dupuch, A; Magnan, P; Bertolo, A; Dill, LM; Proulx, M	Does predation risk influence habitat use by northern redbelly dace Phoxinus eos at different spatial scales?	2009	JOURNAL OF FISH BIOLOGY
web_of_science	Duckworth, RA	Maternal effects and range expansion: a key factor in a dynamic process?	2009	PHILOSOPHICAL TRANSACTIONS OF THE ROYAL SOCIETY B-BIOLOGICAL SCIENCES
web_of_science	Lee, JSF; Berejikian, BA	Structural complexity in relation to the habitat preferences, territoriality, and hatchery rearing of juvenile China rockfish (Sebastes nebulosus)	2009	ENVIRONMENTAL BIOLOGY OF FISHES
web_of_science	Goncalves, EN; Carvalho, PCD; da Silva, CEG; dos Santos, DT; Diaz, JAQ; Baggio, C; Nabinger, C	Plant-animal relationships in pastoral heterogeneous environments: defoliation and selectivity patterns	2009	REVISTA BRASILEIRA DE ZOOTECNIA-BRAZILIAN JOURNAL OF ANIMAL SCIENCE
web_of_science	Furrer, RD; Manser, MB	The Evolution of Urgency-Based and Functionally Referential Alarm Calls in Ground-Dwelling Species	2009	AMERICAN NATURALIST
web_of_science	Isaksson, C	The chemical pathway of carotenoids: from plants to birds	2009	ARDEA
web_of_science	Michel, MJ; Adams, MM	Differential effects of structural complexity on predator foraging behavior	2009	BEHAVIORAL ECOLOGY
web_of_science	Ratcliffe, JM	Neuroecology and diet selection in phyllostomid bats	2009	BEHAVIOURAL PROCESSES
web_of_science	Trochine, C; Modenutti, BE; Balseiro, EG	Chemical signals and habitat selection by three zooplankters in Andean Patagonian ponds	2009	FRESHWATER BIOLOGY
web_of_science	Remsburg, AJ; Turner, MG	Aquatic and terrestrial drivers of dragonfly (Odonata) assemblages within and among north-temperate lakes	2009	JOURNAL OF THE NORTH AMERICAN BENTHOLOGICAL SOCIETY
web_of_science	Larison, B	Impacts of environmental heterogeneity on alternative mating tactics in the threadtail damselfly	2009	BEHAVIORAL ECOLOGY AND SOCIOBIOLOGY
web_of_science	Nilsson, PA; Jacobsen, L; Berg, S; Skov, C	Environmental Conditions and Intraspecific Interference: Unexpected Effects of Turbidity on Pike (Esox lucius) Foraging	2009	ETHOLOGY
web_of_science	Goulart, FVB; Caceres, NC; Graipel, ME; Tortato, MA; Ghizoni, IR; Oliveira-Santos, LR	Habitat selection by large mammals in a southern Brazilian Atlantic Forest	2009	MAMMALIAN BIOLOGY
web_of_science	Ferner, MC; Smee, DL; Weissburg, MJ	Habitat complexity alters lethal and non-lethal olfactory interactions between predators and prey	2009	MARINE ECOLOGY PROGRESS SERIES
web_of_science	Grabowski, JH; Hughes, AR; Kimbro, DL	HABITAT COMPLEXITY INFLUENCES CASCADING EFFECTS OF MULTIPLE PREDATORS	2008	ECOLOGY
web_of_science	Richards, LA; Coley, PD	Combined Effects of Host Plant Quality and Predation on a Tropical Lepidopteran: A Comparison between Treefall Gaps and the Understory in Panama	2008	BIOTROPICA
web_of_science	Faleiro, F; Narciso, L; Vicente, L	Seahorse behaviour and aquaculture: How to improve Hippocampus guttulatus husbandry and reproduction?	2008	AQUACULTURE
web_of_science	Pavlov, DS; Mikheev, VN; Lupandin, AI; Skorobogatov, MA	Ecological and behavioural influences on juvenile fish migrations in regulated rivers: a review of experimental and field studies	2008	HYDROBIOLOGIA
web_of_science	Gray, SM; Dill, LM; Tantu, FY; Loew, ER; Herder, F; McKinnon, JS	Environment-contingent sexual selection in a colour polymorphic fish	2008	PROCEEDINGS OF THE ROYAL SOCIETY B-BIOLOGICAL SCIENCES
web_of_science	Andruskiw, M; Fryxell, JM; Thompson, ID; Baker, JA	Habitat-mediated variation in predation risk by the American marten	2008	ECOLOGY
web_of_science	Adams, EM; Frederick, PC	Effects of methylmercury and spatial complexity on foraging behavior and foraging efficiency in juvenile white ibises (Eudocimus albus)	2008	ENVIRONMENTAL TOXICOLOGY AND CHEMISTRY
web_of_science	Sletvold, N; Grindeland, JM	Floral herbivory increases with inflorescence size and local plant density in Digitalis purpurea	2008	ACTA OECOLOGICA-INTERNATIONAL JOURNAL OF ECOLOGY
web_of_science	Orpwood, JE; Magurran, AE; Armstrong, JD; Griffiths, SW	Minnows and the selfish herd: effects of predation risk on shoaling behaviour are dependent on habitat complexity	2008	ANIMAL BEHAVIOUR
web_of_science	Snider, SB; Gilliam, JF	Movement ecology: Size-specific behavioral response of an invasive snail to food availability	2008	ECOLOGY
web_of_science	Karban, R	Plant behaviour and communication	2008	ECOLOGY LETTERS
web_of_science	Grieshop, MJ; Flinn, PW; Nechols, JR; Campbell, JF	Effects of fine-grain habitat complexity on egg parasitism by three species of Trichogramma	2008	BIOLOGICAL CONTROL
web_of_science	Menard, A; Turgeon, K; Kramer, DL	Selection of diurnal refuges by the nocturnal squirrelfish, Holocentrus rufus	2008	ENVIRONMENTAL BIOLOGY OF FISHES
web_of_science	Stuart-Smith, RD; White, RWG; Barmuta, LA	A shift in the habitat use pattern of a lentic galaxiid fish: an acute behavioural response to an introduced predator	2008	ENVIRONMENTAL BIOLOGY OF FISHES
web_of_science	Lecomte, N; Careau, V; Gauthier, G; Giroux, JF	Predator behaviour and predation risk in the heterogeneous Arctic environment	2008	JOURNAL OF ANIMAL ECOLOGY
web_of_science	Figueira, WF; Booth, DJ; Gregson, MA	Selective mortality of a coral reef damselfish: role of predator-competitor synergisms	2008	OECOLOGIA
web_of_science	Cruz-Angon, A; Sillett, TS; Greenberg, R	An experimental study of habitat selection by birds in a coffee plantation	2008	ECOLOGY
web_of_science	Margalida, A; Donazar, JA; Bustamante, J; Hernandez, FJ; Romero-Pujante, M	Application of a predictive model to detect long-term changes in nest-site selection in the Bearded Vulture Gypaetus barbatus: conservation in relation to territory shrinkage	2008	IBIS
web_of_science	Matthiopoulos, J; Smout, S; Winship, AJ; Thompson, D; Boyd, IL; Harwood, J	Getting beneath the surface of marine mammal - fisheries competition	2008	MAMMAL REVIEW
web_of_science	Oro, D	Living in a ghetto within a local population: An empirical example of an ideal despotic distribution	2008	ECOLOGY
web_of_science	Theel, HJ; Dibble, ED	An experimental simulation of an exotic aquatic macrophyte invasion and its influence on foraging behavior of bluegill	2008	JOURNAL OF FRESHWATER ECOLOGY
web_of_science	Schwemmer, P; Garthe, S; Mundry, R	Area utilization of gulls in a coastal farmland landscape: habitat mosaic supports niche segregation of opportunistic species	2008	LANDSCAPE ECOLOGY
web_of_science	Miller, RJ; Etter, RJ	Shading facilitates sessile invertebrate dominance in the rocky subtidal Gulf of Maine	2008	ECOLOGY
web_of_science	Rowland, NE; Vaughan, CH; Mathes, CM; Mitra, A	Feeding behavior, obesity, and neuroeconomics	2008	PHYSIOLOGY & BEHAVIOR
web_of_science	Filser, J; Koehler, H; Ruf, A; Rombke, J; Prinzing, A; Schaefer, M	Ecological theory meets soil ecotoxicology: Challenge and chance	2008	BASIC AND APPLIED ECOLOGY
web_of_science	Rosenthal, G; Lederbogen, D	Response of the clonal plant Apium repens (Jacq.) Lag. to extensive grazing	2008	FLORA
web_of_science	Steiner, UK; Van Buskirk, J	Environmental stress and the costs of whole-organism phenotypic plasticity in tadpoles	2008	JOURNAL OF EVOLUTIONARY BIOLOGY
web_of_science	Mislan, KAS; Babcock, RC	Survival and behaviour of juvenile red rock lobster, Jasus edwardsii, on rocky reefs with varying predation pressure and habitat complexity	2008	MARINE AND FRESHWATER RESEARCH
web_of_science	Entrambasaguas, L; Perez-Ruzafa, A; Garcia-Charton, JA; Stobart, B; Bacallado, JJ	Abundance, spatial distribution and habitat relationships of echinoderms in the Cabo Verde Archipelago (eastern Atlantic)	2008	MARINE AND FRESHWATER RESEARCH
web_of_science	Weng, KC; Foley, DG; Ganong, JE; Perle, C; Shillinger, GL; Block, BA	Migration of an upper trophic level predator, the salmon shark Lamna ditropis, between distant ecoregions	2008	MARINE ECOLOGY PROGRESS SERIES
web_of_science	Amarasekare, P	Spatial dynamics of communities with intraguild predation: The role of dispersal strategies	2007	AMERICAN NATURALIST
web_of_science	Gonzalez-Solis, J; Croxall, JP; Afanasyev, V	Offshore spatial segregation in giant petrels Macronectes spp.: differences between species, sexes and seasons	2007	AQUATIC CONSERVATION-MARINE AND FRESHWATER ECOSYSTEMS
web_of_science	Priyadarshana, T; Asaeda, T	Swimming restricted foraging behavior of two zooplanktivorous fishes Pseudorasbora parva and Rasbora daniconius (Cyprinidae) in a simulated structured environment	2007	ENVIRONMENTAL BIOLOGY OF FISHES
web_of_science	Shoji, J; Sakiyama, K; Hori, M; Yoshida, G; Hamaguchi, M	Seagrass habitat reduces vulnerability of red sea bream Pagrus major juveniles to piscivorous fish predator	2007	FISHERIES SCIENCE
web_of_science	Clemente, S; Hernandez, JC; Toledo, K; Brito, A	Predation upon Diadema aff. antillarum in barren grounds in the Canary Islands	2007	SCIENTIA MARINA
web_of_science	de Knegt, HJ; Hengeveld, GM; van Langevelde, F; de Boer, WF; Kirkman, KP	Patch density determines movement patterns and foraging efficiency of large herbivores	2007	BEHAVIORAL ECOLOGY
web_of_science	Chunco, AJ; McKinnon, JS; Servedio, MR	Microhabitat variation and sexual selection can maintain male color polymorphisms	2007	EVOLUTION
web_of_science	Reynolds, AM; Smith, AD; Reynolds, DR; Carreck, NL; Osborne, JL	Honeybees perform optimal scale-free searching flights when attempting to locate a food source	2007	JOURNAL OF EXPERIMENTAL BIOLOGY
web_of_science	Nordstrom, M; Booth, DM	Drift algae reduce foraging efficiency of juvenile flatfish	2007	JOURNAL OF SEA RESEARCH
web_of_science	Malavasi, S; Franco, A; Riccato, F; Valerio, C; Torricelli, P; Franzoi, P	Habitat selection and spatial segregation in three pipefish species	2007	ESTUARINE COASTAL AND SHELF SCIENCE
web_of_science	Finstad, AG; Einum, S; Forseth, T; Ugedal, O	Shelter availability affects behaviour, size-dependent and mean growth of juvenile Atlantic salmon	2007	FRESHWATER BIOLOGY
web_of_science	Bukovinszky, T; Gols, R; Hemerik, L; Van Lenteren, JC; Vet, LEM	Time allocation of a parasitoid foraging in heterogeneous vegetation: implications for host-parasitoid interactions	2007	JOURNAL OF ANIMAL ECOLOGY
web_of_science	Dufour, CM; Engels, NM; Burns, CW	Distribution, substrate preference and habitat enhancement of the isopod Austridotea lacustris in tomahawk lagoon, otago, New Zealand	2007	NEW ZEALAND JOURNAL OF MARINE AND FRESHWATER RESEARCH
web_of_science	Feller, IC; Chamberlain, A	Herbivore responses to nutrient enrichment and landscape heterogeneity in a mangrove ecosystem	2007	OECOLOGIA
web_of_science	Stuart-Smith, RD; Stuart-Smith, JF; White, RWG; Barmuta, LA	The impact of an introduced predator on a threatened galaxiid fish is reduced by the availability of complex habitats	2007	FRESHWATER BIOLOGY
web_of_science	Luque, GM; Lopez, JR	Effect of experimental small-scale spatial heterogeneity on resource use of a Mediterranean ground-ant community	2007	ACTA OECOLOGICA-INTERNATIONAL JOURNAL OF ECOLOGY
web_of_science	DeMartini, EE; Anderson, TW	Habitat associations and aggregation of recruit fishes on Hawaiian coral reefs	2007	BULLETIN OF MARINE SCIENCE
web_of_science	Park, BK; Lee, YS; Park, SS	Calculation of search volume on cruise-searching planktivorous fish in foraging model	2007	JOURNAL OF ENVIRONMENTAL BIOLOGY
web_of_science	Holwell, GI; Barry, KL; Herberstein, ME	Mate location, antennal morphology, and ecology in two praying mantids (Insecta : Mantodea)	2007	BIOLOGICAL JOURNAL OF THE LINNEAN SOCIETY
web_of_science	Pink, M; Fox, MG; Pratt, TC	Numerical and behavioural response of cyprinids to the introduction of predatory brook trout in two oligotrophic lakes in northern Ontario	2007	ECOLOGY OF FRESHWATER FISH
web_of_science	Meerhoff, M; Iglesias, C; De Mello, FT; Clemente, JM; Jensen, E; Lauridsen, TL; Jeppesen, E	Effects of habitat complexity on community structure and predator avoidance behaviour of littoral zooplankton in temperate versus subtropical shallow lakes	2007	FRESHWATER BIOLOGY
web_of_science	Segev, O; Blaustein, L	Priority effects of the early breeding fire salamander on the late breeding banded newt	2007	HYDROBIOLOGIA
web_of_science	Atwood, TC; Gese, EM; Kunkel, KE	Comparative patterns of predation by cougars and recolonizing wolves in Montana's Madison Range	2007	JOURNAL OF WILDLIFE MANAGEMENT
web_of_science	Swain, DL; Hutchings, MR; Marion, G	Using a spatially explicit model to understand the impact of search rate and search distance on spatial heterogeneity within an herbivore grazing system	2007	ECOLOGICAL MODELLING
web_of_science	Hiebeler, DE; Morin, BR	The effect of static and dynamic spatially structured disturbances on a locally dispersing population	2007	JOURNAL OF THEORETICAL BIOLOGY
web_of_science	Garcia de Leaniz, C; Fleming, IA; Einum, S; Verspoor, E; Jordan, WC; Consuegra, S; Aubin-Horth, N; Lajus, D; Letcher, BH; Youngson, AF; Webb, JH; Vollestad, LA; Villanueva, B; Ferguson, A; Quinn, TP	A critical review of adaptive genetic variation in Atlantic salmon: implications for conservation	2007	BIOLOGICAL REVIEWS
web_of_science	Wilkinson, EB; Feener, DH	Habitat complexity modifies ant-parasitoid interactions: implications for community dynamics and the role of disturbance	2007	OECOLOGIA
web_of_science	Rypstra, AL; Schmidt, JM; Reif, BD; DeVito, J; Persons, MH	Tradeoffs involved in site selection and foraging in a wolf spider: effects of substrate structure and predation risk	2007	OIKOS
web_of_science	Sterelny, K	Social intelligence, human intelligence and niche construction	2007	PHILOSOPHICAL TRANSACTIONS OF THE ROYAL SOCIETY B-BIOLOGICAL SCIENCES
web_of_science	van Kooten, T; Persson, L; de Roos, AM	Population dynamical consequences of gregariousness in a size-structured consumer-resource interaction	2007	JOURNAL OF THEORETICAL BIOLOGY
web_of_science	Sargeant, BL; Wirsing, AJ; Heithaus, MR; Mann, J	Can environmental heterogeneity explain individual foraging variation in wild bottlenose dolphins (Tursiops sp.)?	2007	BEHAVIORAL ECOLOGY AND SOCIOBIOLOGY
web_of_science	Burton, NHK	Landscape approaches to studying the effects of disturbance on waterbirds	2007	IBIS
web_of_science	Richards, LA; Windsor, DM	Seasonal variation of arthropod abundance in gaps and the understorey of a lowland moist forest in Panama	2007	JOURNAL OF TROPICAL ECOLOGY
web_of_science	Griffiths, GJK; Winder, L; Holland, JM; Thomas, CFG; Williams, E	The representation and functional composition of carabid and staphylinid beetles in different field boundary types at a farm-scale	2007	BIOLOGICAL CONSERVATION
web_of_science	Franke, HD; Gutow, L; Janke, M	Flexible habitat selection and interactive habitat segregation in the marine congeners Idotea baltica and Idotea emarginata (Crustacea, Isopoda)	2007	MARINE BIOLOGY
web_of_science	Bishop, MJ; Kelaher, BP; Sharp, SM; Verhoeven, M	Dispersal of the estuarine gastropod Pyrazus ebeninus is only weakly influenced by pneurnatophore density	2007	JOURNAL OF EXPERIMENTAL MARINE BIOLOGY AND ECOLOGY
web_of_science	Leone, EH; Estevez, I; Christman, MC	Environmental complexity and group size: Immediate effects on use of space by domestic fowl	2007	APPLIED ANIMAL BEHAVIOUR SCIENCE
web_of_science	Salonen, A; Peuhkuri, N	Aggression level in different water velocities depends on population origin in grayling, Thymallus thymallus	2007	ETHOLOGY
web_of_science	Pinaud, D; Weimerskirch, H	At-sea distribution and scale-dependent foraging behaviour of petrels and albatrosses: a comparative study	2007	JOURNAL OF ANIMAL ECOLOGY
web_of_science	Dolinsek, IJ; Grant, JWA; Biron, PM	The effect of habitat heterogeneity on the population density of juvenile Atlantic salmon Salmo salar L.	2007	JOURNAL OF FISH BIOLOGY
web_of_science	Ross, PM; Thrush, SF; Montgomery, JC; Walker, JW; Parsons, DM	Habitat complexity and predation risk determine juvenile snapper (Pagrus auratus) and goatfish (Upeneichthys lineatus) behaviour and distribution	2007	MARINE AND FRESHWATER RESEARCH
web_of_science	Rilov, G; Figueira, WF; Lyman, SJ; Crowder, LB	Complex habitats may not always benefit prey: linking visual field with reef fish behavior and distribution	2007	MARINE ECOLOGY PROGRESS SERIES
web_of_science	Kuczynska-Kippen, N	Interactions of con-generic Lecane species (Rotifera) within different macrophyte patches in a shallow lake	2007	POLISH JOURNAL OF ECOLOGY
web_of_science	Miller, KA; Mench, JA	Differential effects of 4 types of environmental enrichment on aggressive pecking, feather pecking, feather loss, food wastage and productivity in Japanese quail	2006	BRITISH POULTRY SCIENCE
web_of_science	Amarasekare, P	Productivity, dispersal and the coexistence of intraguild predators and prey	2006	JOURNAL OF THEORETICAL BIOLOGY
web_of_science	Lang, BK; Kelt, DA; Shuster, SM	The role of controlled propagation on an endangered species: demographic effects of habitat heterogeneity among captive and native populations of the socorro isopod (Crustacea : Flabellifera)	2006	BIODIVERSITY AND CONSERVATION
web_of_science	Menezes, LCCR; Rossi, MN; Godoy, WAC	The effect of refuge on Dermestes ater (Coleoptera : Dermestidae) predation on Musca domestica (Diptera : Muscidae): Refuge for prey or the predator?	2006	JOURNAL OF INSECT BEHAVIOR
web_of_science	Baird, HP; Patullo, B; MacMillan, DL	Reducing aggression between freshwater crayfish (Cherax destructor Clark : Decapoda, Parastacidae) by increasing habitat complexity	2006	AQUACULTURE RESEARCH
web_of_science	Dorn, NJ; Trexler, JC; Gaiser, EE	Exploring the role of large predators in marsh food webs: evidence for a behaviorally-mediated trophic cascade	2006	HYDROBIOLOGIA
web_of_science	Wiggins, NL; McArthur, C; Davies, NW; McLean, S	Spatial scale of the patchiness of plant poisons: A critical influence on foraging efficiency	2006	ECOLOGY
web_of_science	Borcherding, J	Prey or predator: 0+perch (Perca fluviatilis) in the trade-off between food and shelter	2006	ENVIRONMENTAL BIOLOGY OF FISHES
web_of_science	Soutullo, A; Liminana, R; Urios, V; Surroca, M; Gill, JA	Density-dependent regulation of population size in colonial breeders: Allee and buffer effects in the migratory Montagu's harrier	2006	OECOLOGIA
web_of_science	Scharf, FS; Manderson, JP; Fabrizio, MC	The effects of seafloor habitat complexity on survival of juvenile fishes: Species-specific interactions with structural refuge	2006	JOURNAL OF EXPERIMENTAL MARINE BIOLOGY AND ECOLOGY
web_of_science	Marell, A; Edenius, L	Spatial heterogeneity and hierarchical feeding habitat selection by reindeer	2006	ARCTIC ANTARCTIC AND ALPINE RESEARCH
web_of_science	Xiao, KY; Yu, D; Wang, JW	Habitat selection in spatially heterogeneous environments: a test of foraging behaviour in the clonal submerged macrophyte Vallisneria spiralis	2006	FRESHWATER BIOLOGY
web_of_science	Finke, DL; Denno, RF	Spatial refuge from intraguild predation: implications for prey suppression and trophic cascades	2006	OECOLOGIA
web_of_science	Milne, DJ; Fisher, A; Pavey, CR	Models of the habitat associations and distributions of insectivorous bats of the Top End of the Northern Territory, Australia	2006	BIOLOGICAL CONSERVATION
web_of_science	Wijnhoven, S; van der Velde, G; Leuven, RSEW; Smits, AJM	Modelling recolonisation of heterogeneous river floodplains by small mammals	2006	HYDROBIOLOGIA
web_of_science	Webster, MM; Hart, PJB	Subhabitat selection by foraging threespine stickleback (Gasterosteus aculeatus): previous experience and social conformity	2006	BEHAVIORAL ECOLOGY AND SOCIOBIOLOGY
web_of_science	Thomson, RL; Forsman, JT; Monkkonen, M; Hukkanen, M; Koivula, K; Rytkonen, S; Orell, M	Predation risk effects on fitness related measures in a resident bird	2006	OIKOS
web_of_science	Shinmura, T; Eguchi, Y; Lietake, K; Tanaka, T	Behavioral changes in laying hens after introduction to battery cages, furnished cages and an aviary	2006	ANIMAL SCIENCE JOURNAL
web_of_science	Sunde, P; Redpath, SM	Combining information from range use and habitat selection: sex-specific spatial responses to habitat fragmentation in tawny owls Strix aluco	2006	ECOGRAPHY
web_of_science	Mumby, PJ	The impact of exploiting grazers (scaridae) on the dynamics of Caribbean coral reefs	2006	ECOLOGICAL APPLICATIONS
web_of_science	Heinz, SK; Strand, E	Adaptive patch searching strategies in fragmented landscapes	2006	EVOLUTIONARY ECOLOGY
web_of_science	Xiao, KY; Yu, D; Wang, JW; Xiong, W	Clonal plasticity of Vallisneria spiralis in response to substrate heterogeneity	2006	JOURNAL OF FRESHWATER ECOLOGY
web_of_science	Trochine, C; Modenutti, B; Balseiro, E	Influence of spatial heterogeneity on predation by the flatworm Mesostoma ehrenbergii (Focke) on calanoid and cyclopoid copepods	2006	JOURNAL OF PLANKTON RESEARCH
web_of_science	Piana, PA; Gomes, LC; Agostinho, AA	Comparison of predator-prey interaction models for fish assemblages from the neotropical region	2006	ECOLOGICAL MODELLING
web_of_science	Kohler, F; Gillet, F; Reust, S; Wagner, HH; Gadallah, F; Gobat, JM; Buttler, A	Spatial and seasonal patterns of cattle habitat use in a mountain wooded pasture	2006	LANDSCAPE ECOLOGY
web_of_science	Ratcliffe, JM; Fenton, MB; Shettleworth, SJ	Behavioral flexibility positively correlated with relative brain volume in predatory bats	2006	BRAIN BEHAVIOR AND EVOLUTION
web_of_science	Kopp, K; Wachlevski, M; Eterovick, PC	Environmental complexity reduces tadpole predation by water bugs	2006	CANADIAN JOURNAL OF ZOOLOGY
web_of_science	Martinez, ND; Williams, RJ; Dunne, JA	Diversity, complexity, and persistence in large model ecosystems	2006	ECOLOGICAL NETWORKS: LINKING STRUCTURE TO DYNAMICS IN FOOD WEBS
web_of_science	Polte, P; Asmus, H	Intertidal seagrass beds (Zostera noltii) as spawning grounds for transient fishes in the Wadden Sea	2006	MARINE ECOLOGY PROGRESS SERIES
web_of_science	Miller, KA; Mench, JA	The differential effects of four types of environmental enrichment on the activity budgets, fearfulness, and social proximity preference of Japanese quail	2005	APPLIED ANIMAL BEHAVIOUR SCIENCE
web_of_science	Hojesjo, J; Johnsson, J; Bohlin, T	Habitat complexity selects against aggressive behaviour in brown trout	2005	JOURNAL OF FISH BIOLOGY
web_of_science	Alto, BW; Griswold, MW; Lounibos, LP	Habitat complexity and sex-dependent predation of mosquito larvae in containers	2005	OECOLOGIA
web_of_science	Meager, JJ; Williamson, I; Loneragan, NR; Vance, DJ	Habitat selection of juvenile banana prawns, Penaeus merguiensis de Man: Testing the roles of habitat structure, predators, light phase and prawn size	2005	JOURNAL OF EXPERIMENTAL MARINE BIOLOGY AND ECOLOGY
web_of_science	Green, MC; Leberg, PL	Influence of plumage colour on prey response: does habitat alter heron crypsis to prey?	2005	ANIMAL BEHAVIOUR
web_of_science	Gols, R; Bukovinszky, T; Hemerik, L; Harvey, JA; Van Lenteren, JC; Vet, LEM	Reduced foraging efficiency of a parasitoid under habitat complexity: implications for population stability and species coexistence	2005	JOURNAL OF ANIMAL ECOLOGY
web_of_science	Poor, A; Hershock, C; Rosella, K; Goldberg, DE	Do physiological integration and soil heterogeneity influence the clonal growth and foraging of Schoenoplectus pungens?	2005	PLANT ECOLOGY
web_of_science	Kemp, PS; Armstrong, JD; Gilvear, DJ	Behavioural responses of juvenile Atlantic salmon (Salmo salar) to presence of boulders	2005	RIVER RESEARCH AND APPLICATIONS
web_of_science	Tuck, JM; Hassall, M	Locating food in a spatially heterogeneous environment: Implications for fitness of the macrodecomposer Armadillidium vulgare (Isopoda : Oniscidea)	2005	BEHAVIORAL ECOLOGY AND SOCIOBIOLOGY
web_of_science	Mikheev, VN; Pavlov, DS	Ethological and bioenergetic approaches to trophology of fish	2005	ZOOLOGICHESKY ZHURNAL
web_of_science	Stenberg, M; Persson, A	The effects of spatial food distribution and group size on foraging behaviour in a benthic fish	2005	BEHAVIOURAL PROCESSES
web_of_science	Harrison, S; Hastings, A; Strong, DR	Spatial and temporal dynamics of insect outbreaks in a complex multitrophic system: tussock moths, ghost moths, and their natural enemies on bush lupines	2005	ANNALES ZOOLOGICI FENNICI
web_of_science	Grosman, AH; van Breemen, M; Holtz, A; Pallini, A; Rugama, AM; Pengel, H; Venzon, M; Zanuncio, JC; Sabelis, MW; Janssen, A	Searching behaviour of an omnivorous predator for novel and native host plants of its herbivores: a study on arthropod colonization of eucalyptus in Brazil	2005	ENTOMOLOGIA EXPERIMENTALIS ET APPLICATA
web_of_science	Prugh, LR	Coyote prey selection and community stability during a decline in food supply	2005	OIKOS
web_of_science	Grabowski, JH; Hughes, AR; Kimbro, DL; Dolan, MA	How habitat setting influences restored oyster reef communities	2005	ECOLOGY
web_of_science	Hassall, M; Zimmer, M; Loureiro, S	Questions and possible new directions for research into the biology of terrestrial isopods	2005	EUROPEAN JOURNAL OF SOIL BIOLOGY
web_of_science	Braithwaite, VA; Salvanes, AGV	Environmental variability in the early rearing environment generates behaviourally flexible cod: implications for rehabilitating wild populations	2005	PROCEEDINGS OF THE ROYAL SOCIETY B-BIOLOGICAL SCIENCES
web_of_science	Heisswolf, A; Obermaier, E; Poethke, HJ	Selection of large host plants for oviposition by a monophagous leaf beetle: nutritional quality or enemy-free space?	2005	ECOLOGICAL ENTOMOLOGY
web_of_science	Okun, N; Mehner, T	Distribution and feeding of juvenile fish on invertebrates in littoral reed (Phragmites) stands	2005	ECOLOGY OF FRESHWATER FISH
web_of_science	Bukovinszky, T; Potting, RPJ; Clough, Y; van Lenteren, JC; Vet, LEM	The role of pre- and post-alighting detection mechanisms in the responses to patch size by specialist herbivores	2005	OIKOS
web_of_science	Grabowski, JH; Kimbro, DL	Predator-avoidance behavior extends trophic cascades to refuge habitats	2005	ECOLOGY
web_of_science	Lehtiniemi, M	Swim or hide: predator cues cause species specific reactions in young fish larvae	2005	JOURNAL OF FISH BIOLOGY
web_of_science	Gray, CN	Dispersal patterns and clumping behaviors in the beetle Trichoton sordidum	2005	JOURNAL OF INSECT SCIENCE
web_of_science	Jensen, SP; Gray, SJ; Hurst, JL	Excluding neighbours from territories: effects of habitat structure and resource distribution	2005	ANIMAL BEHAVIOUR
web_of_science	Caudill, CC	Trout predators and demographic sources and sinks in a mayfly metapopulation	2005	ECOLOGY
web_of_science	Park, BK; Park, SS	Effects of environmental conditions and prey size on locomotion behaviors of planktivorous fish	2005	JOURNAL OF ENVIRONMENTAL BIOLOGY
web_of_science	Golub, JL; Vermette, V; Brown, GE	Response to conspecific and heterospecific alarm cues by pumpkinseeds in simple and complex habitats: field verification of an ontogenetic shift	2005	JOURNAL OF FISH BIOLOGY
web_of_science	Arthur, AD; Pech, RP; Dickman, CR	Effects of predation and habitat structure on the population dynamics of house mice in large outdoor enclosures	2005	OIKOS
web_of_science	Safi, K; Dechmann, DKN	Adaptation of brain regions to habitat complexity: a comparative analysis in bats (Chiroptera)	2005	PROCEEDINGS OF THE ROYAL SOCIETY B-BIOLOGICAL SCIENCES
web_of_science	Ribeiro, PD; Iribame, OO; Daleo, P	The relative importance of substratum characteristics and recruitment in determining the spatial distribution of the fiddler crab Uca uruguayensis Nobili	2005	JOURNAL OF EXPERIMENTAL MARINE BIOLOGY AND ECOLOGY
web_of_science	Marion, G; Swain, DL; Hutchings, MR	Understanding foraging behaviour in spatially heterogeneous environments	2005	JOURNAL OF THEORETICAL BIOLOGY
web_of_science	Baumgartner, D; Rothhaupt, KO	The impact of predation by burbot (Lota lota L.) on the macroinvertebrate community in the littoral zone of a large lake	2005	AQUATIC ECOLOGY
web_of_science	Rickers, S; Scheu, S	Cannibalism in Pardosa palustris (Araneae, Lycosidae): effects of alternative prey, habitat structure, and density	2005	BASIC AND APPLIED ECOLOGY
web_of_science	Bauer, S; Samietz, J; Berger, U	Sexual harassment in heterogeneous landscapes can mediate population regulation in a grasshopper	2005	BEHAVIORAL ECOLOGY
web_of_science	Luiselli, L; Angelici, FM; Di Vittorio, M; Spinnato, A; Politano, E	Analysis of a herpetofaunal community from an altered marshy area in Sicily; with special remarks on habitat use (niche breadth and overlap), relative abundance of lizards and snakes, and the correlation between predator abundance and tail loss in lizards	2005	CONTRIBUTIONS TO ZOOLOGY
web_of_science	Blendinger, PG	Foraging behaviour of birds in an arid sand-dune scrubland in Argentina	2005	EMU
web_of_science	Magori, K; Szabo, P; Mizera, F; Meszena, G	Adaptive dynamics on a lattice: role of spatiality in competition, co-existence and evolutionary branching	2005	EVOLUTIONARY ECOLOGY RESEARCH
web_of_science	Anderson, DP; Turner, MG; Forester, JD; Zhu, J; Boyce, MS; Beyer, H; Stowell, L	Scale-dependent summer resource selection by reintroduced elk in Wisconsin, USA	2005	JOURNAL OF WILDLIFE MANAGEMENT
web_of_science	Walton, BM	Salamanders in forest-floor food webs: Environmental heterogeneity affects the strength of top-down effects	2005	PEDOBIOLOGIA
web_of_science	Mikheev, VN	Individual and cooperative food searching tactics in young fish	2005	ZOOLOGICHESKY ZHURNAL
web_of_science	Drolet, D; Himmelman, JH; Rochette, R	Effect of light and substratum complexity on microhabitat selection and activity of the ophiuroid Ophiopholis aculeata	2004	JOURNAL OF EXPERIMENTAL MARINE BIOLOGY AND ECOLOGY
web_of_science	Snickars, M; Sandstrom, A; Mattila, J	Antipredator behaviour of 0+ year Perca fluviatilis: effect of vegetation density and turbidity	2004	JOURNAL OF FISH BIOLOGY
web_of_science	Webster, MM; Hart, PJB	Substrate discrimination and preference in foraging fish	2004	ANIMAL BEHAVIOUR
web_of_science	Siddon, CE; Witman, JD	Behavioral indirect interactions: Multiple predator effects and prey switching in the rocky subtidal	2004	ECOLOGY
web_of_science	Butler, SJ; Gillings, S	Quantifying the effects of habitat structure on prey detectability and accessibility to farmland birds	2004	IBIS
web_of_science	Buckingham, DL; Atkinson, PW; Rook, AJ	Testing solutions in grass-dominated landscapes: a review of current research	2004	IBIS
web_of_science	Jonzen, N; Wilcox, C; Possingham, HP	Habitat selection and population regulation in temporally fluctuating environments	2004	AMERICAN NATURALIST
web_of_science	Ribeiro, PD; Iribarne, OO; Navarro, D; Jaureguy, L	Environmental heterogeneity, spatial segregation of prey, and the utilization of southwest Atlantic mudflats by migratory shorebirds	2004	IBIS
web_of_science	La Mesa, M; Dalu, M; Vacchi, M	Trophic ecology of the emerald notothen Trematomus bernacchii (Pisces, Nototheniidae) from Terra Nova Bay, Ross Sea, Antarctica	2004	POLAR BIOLOGY
web_of_science	Sillett, TS; Rodenhouse, NL; Holmes, RT	Experimentally reducing neighbor density affects reproduction and behavior of a migratory songbird	2004	ECOLOGY
web_of_science	Warfe, DM; Barmuta, LA	Habitat structural complexity mediates the foraging success of multiple predator species	2004	OECOLOGIA
web_of_science	Sih, A; Bell, AM; Johnson, JC; Ziemba, RE	Behavioral syndromes: An integrative overview	2004	QUARTERLY REVIEW OF BIOLOGY
web_of_science	McIntosh, AR; Peckarsky, BL; Taylor, BW	Predator-induced resource heterogeneity in a stream food Web	2004	ECOLOGY
web_of_science	Almany, GR	Does increased habitat complexity reduce predation and competition in coral reef fish assemblages?	2004	OIKOS
web_of_science	Fankhauser, R; Enggist, P	Simulation of alpine chamois Rupicapra r. rupicapra habitat use	2004	ECOLOGICAL MODELLING
web_of_science	Tarof, SA; Ratcliffe, LM	Habitat characteristics and nest predation do not explain clustered breeding in least flycatchers (Empidonax minimus)	2004	AUK
web_of_science	Hojesjo, J; Johnsson, J; Bohlin, T	Habitat complexity reduces the growth of aggressive and dominant brown trout (Salmo trutta) relative to subordinates	2004	BEHAVIORAL ECOLOGY AND SOCIOBIOLOGY
web_of_science	Meyer, CFJ; Schwarz, CJ; Fahr, J	Activity patterns and habitat preferences of insectivorous bats in a West African forest-savanna mosaic	2004	JOURNAL OF TROPICAL ECOLOGY
web_of_science	Mbora, DNM; Meikle, DB	Forest fragmentation and the distribution, abundance and conservation of the Tana River red colobus (Procolobus rufomitratus)	2004	BIOLOGICAL CONSERVATION
web_of_science	Suutari, E; Rantala, MJ; Salmela, J; Suhonen, J	Intraguild predation and interference competition on the endangered dragonfly Aeshna viridis	2004	OECOLOGIA
web_of_science	Sibbald, AM; Hooper, RJ	Sociability and the willingness of individual sheep to move away from their companions in order to graze	2004	APPLIED ANIMAL BEHAVIOUR SCIENCE
web_of_science	Ben-Natan, G; Abramsky, Z; Kotler, BP; Brown, JS	Seeds redistribution in sand dunes: a basis for coexistence of two rodent species	2004	OIKOS
web_of_science	Grabowski, JH	Habitat complexity disrupts predator-prey interactions but not the trophic cascade on oyster reefs	2004	ECOLOGY
web_of_science	Jackson, CM; Kamenos, NA; Moore, PG; Young, M	Meiofaunal bivalves in maerl and other substrata; Their diversity and community structure	2004	OPHELIA
web_of_science	Kokko, H; Harris, MP; Wanless, S	Competition for breeding sites and site-dependent population regulation in a highly colonial seabird, the common guillemot Uria aalge	2004	JOURNAL OF ANIMAL ECOLOGY
web_of_science	Adams, AJ; Locascio, JV; Robbins, BD	Microhabitat use by a post-settlement stage estuarine fish: evidence from relative abundance and predation among habitats	2004	JOURNAL OF EXPERIMENTAL MARINE BIOLOGY AND ECOLOGY
web_of_science	Tuck, JM; Hassall, M	Foraging behaviour of Armadillidium vulgare (Isopoda : Oniscidea) in heterogeneous environments	2004	BEHAVIOUR
web_of_science	Gardner, RH; Gustafson, EJ	Simulating dispersal of reintroduced species within heterogeneous landscapes	2004	ECOLOGICAL MODELLING
web_of_science	Escapa, M; Iribarne, O; Navarro, D	Effects of the intertidal burrowing crab Chasmagnathus granulatus on infaunal zonation patterns, tidal behavior, and risk of mortality	2004	ESTUARIES
web_of_science	Stoinski, TS; Beck, BB	Changes in locomotor and foraging skills in captive-born, reintroduced golden lion tamarins (Leontopithecus rosalia rosalia)	2004	AMERICAN JOURNAL OF PRIMATOLOGY
web_of_science	Cooke, SJ; Bunt, CM; Schreer, JF	Understanding fish behavior, distribution, and survival in thermal effluents using fixed telemetry arrays: A case study of smallmouth bass in a discharge canal during winter	2004	ENVIRONMENTAL MANAGEMENT
web_of_science	Corkum, LD; Cronin, DJ	Habitat complexity reduces aggression and enhances consumption in crayfish	2004	JOURNAL OF ETHOLOGY
web_of_science	Levi, F; Francour, P	Behavioural response of Mullus surmuletus to habitat modification by the invasive macroalga Caulerpa taxifolia	2004	JOURNAL OF FISH BIOLOGY
web_of_science	Drolet, D; Himmelman, JH; Rochette, R	Use of refuges by the ophiuroid Ophiopholis aculeata: contrasting effects of substratum complexity on predation risk from two predators	2004	MARINE ECOLOGY PROGRESS SERIES
web_of_science	Grabowski, JH; Powers, SP	Habitat complexity mitigates trophic transfer on oyster reefs	2004	MARINE ECOLOGY PROGRESS SERIES
web_of_science	Ryer, CH; Stoner, AW; Titgen, RH	Behavioral mechanisms underlying the refuge value of benthic habitat structure for two flatfishes with differing anti-predator strategies	2004	MARINE ECOLOGY PROGRESS SERIES
web_of_science	Flagg, TA; Mahnken, CVW; Iwamoto, RN	Conservation hatchery protocols for Pacific salmon	2004	PROPAGATED FISH IN RESOURCE MANAGEMENT
web_of_science	Waters, DA	Bats and moths: what is there left to learn?	2003	PHYSIOLOGICAL ENTOMOLOGY
web_of_science	Candolin, U; Voigt, HR	Do changes in risk-taking affect habitat shifts of sticklebacks?	2003	BEHAVIORAL ECOLOGY AND SOCIOBIOLOGY
web_of_science	Waugh, SM; Weimerskirch, H	Environmental heterogeneity and the evolution of foraging behaviour in long ranging greater albatrosses	2003	OIKOS
web_of_science	Legrand, A; Barbosa, P	Plant morphological complexity impacts foraging efficiency of adult Coccinella septempunctata L. (Coleoptera : Coccinellidae)	2003	ENVIRONMENTAL ENTOMOLOGY
web_of_science	Watters, JV; Lema, SC; Nevitt, GA	Phenotype management: a new approach to habitat restoration	2003	BIOLOGICAL CONSERVATION
web_of_science	Caudill, CC; Peckarsky, BL	Lack of appropriate behavioral or developmental responses by mayfly larvae to trout predators	2003	ECOLOGY
web_of_science	Macek, P; Leps, J	The effect of environmental heterogeneity on clonal behaviour of Prunella vulgaris L.	2003	PLANT ECOLOGY
web_of_science	Stoner, AW; Titgen, RH	Biological structures and bottom type influence habitat choices made by Alaska flatfishes	2003	JOURNAL OF EXPERIMENTAL MARINE BIOLOGY AND ECOLOGY
web_of_science	Buck, TL; Breed, GA; Pennings, SC; Chase, ME; Zimmer, M; Carefoot, TH	Diet choice in an omnivorous salt-marsh crab: different food types, body size, and habitat complexity	2003	JOURNAL OF EXPERIMENTAL MARINE BIOLOGY AND ECOLOGY
web_of_science	Hamilton, IM; Dill, LM	The use of territorial gardening versus kleptoparasitism by a subtropical reef fish (Kyphosus cornelii) is influenced by territory defendability	2003	BEHAVIORAL ECOLOGY
web_of_science	Fortin, D	Searching behavior and use of sampling information by free-ranging bison (Bos bison)	2003	BEHAVIORAL ECOLOGY AND SOCIOBIOLOGY
web_of_science	Baber, MJ; Babbitt, KJ	The relative impacts of native and introduced predatory fish on a temporary wetland tadpole assemblage	2003	OECOLOGIA
web_of_science	Andow, DA; Olson, DM	Inheritance of host finding ability on structurally complex surfaces	2003	OECOLOGIA
web_of_science	Macia, A; Abrantes, KGS; Paula, J	Thorn fish Terapon jarbua (Forskal) predation on juvenile white shrimp Penaeus indicus H. Milne Edwards and brown shrimp Metapenaeus monoceros (Fabricius): the effect of turbidity, prey density, substrate type and pneumatophore density	2003	JOURNAL OF EXPERIMENTAL MARINE BIOLOGY AND ECOLOGY
web_of_science	Brown, C	Habitat-predator association and avoidance in rainbowfish (Melanotaenia spp.)	2003	ECOLOGY OF FRESHWATER FISH
web_of_science	Pastorinho, MR; Antunes, CP; Marques, JC; Pereira, ML; Azeiteiro, UMM; Morgado, FM	Histochemistry and histology in planktonic ecophysiological processes determination in a temperate estuary (Mondego River estuary, Portugal)	2003	ACTA OECOLOGICA-INTERNATIONAL JOURNAL OF ECOLOGY
web_of_science	Gingras, D; Dutilleul, P; Boivin, G	Effect of plant structure on host finding capacity of lepidopterous pests of crucifers by two Trichogramma parasitoids	2003	BIOLOGICAL CONTROL
web_of_science	Pollock, MS; Chivers, DP	Does habitat complexity influence the ability of fathead minnows to learn heterospecific chemical alarm cues?	2003	CANADIAN JOURNAL OF ZOOLOGY-REVUE CANADIENNE DE ZOOLOGIE
web_of_science	Mandelik, Y; Jones, M; Dayan, T	Structurally complex habitat and sensory adaptations mediate the behavioural responses of a desert rodent to an indirect cue for increased predation risk	2003	EVOLUTIONARY ECOLOGY RESEARCH
web_of_science	Adamik, P; Kornan, M; Vojtek, J	The effect of habitat structure on guild patterns and the foraging strategies of insectivorous birds in forests	2003	BIOLOGIA
web_of_science	Scognamillo, D; Maxit, IE; Sunquist, M; Polisar, J	Coexistence of jaguar (Panthera onca) and puma (Puma concolor) in a mosaic landscape in the Venezuelan llanos	2003	JOURNAL OF ZOOLOGY
web_of_science	Both, C; Visser, ME	Density dependence, territoriality, and divisibility of resources: From optimality models to population processes	2003	AMERICAN NATURALIST
web_of_science	Nakashima, Y; Hirose, Y	Sex differences in foraging behaviour and oviposition site preference in an insect predator, Orius sauteri	2003	ENTOMOLOGIA EXPERIMENTALIS ET APPLICATA
web_of_science	Sleep, DJH; Brigham, RM	An experimental test of clutter tolerance in bats	2003	JOURNAL OF MAMMALOGY
web_of_science	Magrath, MJL; Brouwer, L; van Petersen, A; Berg, ML; Komdeur, J	Breeding behaviour and ecology of the sexually size-dimorphic brown songlark, Cinclorhamphus cruralis	2003	AUSTRALIAN JOURNAL OF ZOOLOGY
web_of_science	Arthur, AD; Pech, RP; Drew, A; Gifford, E; Henry, S; McKeown, A	The effect of increased ground-level habitat complexity on mouse population dynamics	2003	WILDLIFE RESEARCH
web_of_science	Asaeda, T; Park, BK; Manatunge, J	Characteristics of reaction field and the reactive distance of a planktivore, Pseudorasbora parva (Cyprinidae), in various environmental conditions	2002	HYDROBIOLOGIA
web_of_science	De Billy, VD; Dumont, B; Lagarrigue, T; Baran, P; Statzner, B	Invertebrate accessibility and vulnerability in the analysis of brown trout (Salmo trutta L.) summer habitat suitability	2002	RIVER RESEARCH AND APPLICATIONS
web_of_science	Turnbull, DKR; Barmuta, LA	Substrate complexity influences the preference of a predatory stonefly, Eusthenia costalis BANKS (Plecoptera : Eustheniidae), for its prey	2002	ARCHIV FUR HYDROBIOLOGIE
web_of_science	Cermak, MJ	Caranx latus (Carangidae) chooses dock pilings to attack silverside schools: A tactic to interfere with stereotyped escape behavior of prey?	2002	BIOLOGICAL BULLETIN
web_of_science	Bizeray, D; Estevez, I; Leterrier, C; Faure, JM	Effects of increasing environmental complexity on the physical activity of broiler chickens	2002	APPLIED ANIMAL BEHAVIOUR SCIENCE
web_of_science	Xu, CL; Li, ZZ	Influence of intraspecific density dependence on a three-species food chain with and without external stochastic disturbances	2002	ECOLOGICAL MODELLING
web_of_science	Wauters, LA; Gurnell, J; Martinoli, A; Tosi, G	Interspecific competition between native Eurasian red squirrels and alien grey squirrels: does resource partitioning occur?	2002	BEHAVIORAL ECOLOGY AND SOCIOBIOLOGY
web_of_science	Behmer, ST; Simpson, SJ; Raubenheimer, D	Herbivore foraging in chemically heterogeneous environments: Nutrients and secondary metabolites	2002	ECOLOGY
web_of_science	Cote, D; Ollerhead, LMN; Gregory, RS; Scruton, DA; McKinley, RS	Activity patterns of juvenile Atlantic cod (Gadus morhua) in Buckley Cove, Newfoundland	2002	HYDROBIOLOGIA
web_of_science	Hutchings, MR; Gordon, IJ; Kyriazakis, I; Robertson, E; Jackson, F	Grazing in heterogeneous environments: infra- and supra-parasite distributions determine herbivore grazing decisions	2002	OECOLOGIA
web_of_science	Kaiser, MJ; Collie, JS; Hall, SJ; Jennings, S; Poiner, IR	Modification of marine habitats by trawling activities: prognosis and solutions	2002	FISH AND FISHERIES
web_of_science	Hampton, SE; Friedenberg, NA	Nocturnal increases in the use of near-surface water by pond animals	2002	HYDROBIOLOGIA
web_of_science	Bizeray, D; Estevez, I; Leterrier, C; Faure, JM	Influence of increased environmental complexity on leg condition, performance, and level of fearfulness in broilers	2002	POULTRY SCIENCE
web_of_science	Hovel, KA; Lipcius, RN	Effects of seagrass habitat fragmentation on juvenile blue crab survival and abundance	2002	JOURNAL OF EXPERIMENTAL MARINE BIOLOGY AND ECOLOGY
web_of_science	Jordan, F	Field and laboratory evaluation of habitat use by rainwater killifish (Lucania parva) in the St. Johns River estuary, Florida	2002	ESTUARIES
web_of_science	Relyea, RA	Costs of phenotypic plasticity	2002	AMERICAN NATURALIST
web_of_science	Jardine, PM; Mehlhorn, TL; Larsen, IL; Bailey, WB; Brooks, SC; Roh, Y; Gwo, JP	Influence of hydrological and geochemical processes on the transport of chelated metals and chromate in fractured shale bedrock	2002	JOURNAL OF CONTAMINANT HYDROLOGY
web_of_science	Cornetto, T; Estevez, I; Douglass, LW	Using artificial cover to reduce aggression and disturbances in domestic fowl	2002	APPLIED ANIMAL BEHAVIOUR SCIENCE
web_of_science	Imre, I; Grant, JWA; Keeley, ER	The effect of visual isolation on territory size and population density of juvenile rainbow trout (Oncorhynchus mykiss)	2002	CANADIAN JOURNAL OF FISHERIES AND AQUATIC SCIENCES
web_of_science	Kie, JG; Bowyer, RT; Nicholson, MC; Boroski, BB; Loft, ER	Landscape heterogeneity at differing scales: Effects on spatial distribution of mule deer	2002	ECOLOGY
web_of_science	Whittingham, MJ; Markland, HM	The influence of substrate on the functional response of an avian granivore and its implications for farmland bird conservation	2002	OECOLOGIA
web_of_science	Roussel, JM; Bardonnet, A	The habitat of juvenile brown trout (Salmo trutta L.) in small streams: Preferences, movements, diel and seasonal variations	2002	BULLETIN FRANCAIS DE LA PECHE ET DE LA PISCICULTURE
web_of_science	Bartholomew, A	Total cover and cover quality: predicted and actual effects on a predator's foraging success	2002	MARINE ECOLOGY PROGRESS SERIES
web_of_science	Eiane, K; Parisi, D	Towards a robust concept for modelling zooplankton migration	2001	SARSIA
web_of_science	Vernes, K; Haydon, DT	Effect of fire on northern bettong (Bettongia tropica) foraging behaviour	2001	AUSTRAL ECOLOGY
web_of_science	Mayer, CM; Rudstam, LG; Mills, EL; Cardiff, SG; Bloom, CA	Zebra mussels (Dreissena polymorpha), habitat alteration, and yellow perch (Perca flavescens) foraging: system-wide effects and behavioural mechanisms	2001	CANADIAN JOURNAL OF FISHERIES AND AQUATIC SCIENCES
web_of_science	McGaw, IJ	Impacts of habitat complexity on physiology: Purple shore crabs tolerate osmotic stress for shelter	2001	ESTUARINE COASTAL AND SHELF SCIENCE
web_of_science	Puche, H; Su, NY	Tunnel formation by Reticulitermes flavipes and Coptotermes formosanus (Isoptera : Rhinotermitidae) in response to wood in sand	2001	JOURNAL OF ECONOMIC ENTOMOLOGY
web_of_science	von Euler, F; Svensson, S	Taxonomic distinctness and species richness as measures of functional structure in bird assemblages	2001	OECOLOGIA
web_of_science	Cornetto, T; Estevez, I	Behavior of the domestic fowl in the presence of vertical panels	2001	POULTRY SCIENCE
web_of_science	Stoinski, TS; Beck, BB	Spontaneous tool use in captive, free-ranging golden lion tamarins (Leontopithecus rosalia rosalia)	2001	PRIMATES
web_of_science	Fransen, B; de Kroon, H; Berendse, F	Soil nutrient heterogeneity alters competition between two perennial grass species	2001	ECOLOGY
web_of_science	Steffan-Dewenter, I; Munzenberg, U; Tscharntke, T	Pollination, seed set and seed predation on a landscape scale	2001	PROCEEDINGS OF THE ROYAL SOCIETY B-BIOLOGICAL SCIENCES
web_of_science	Floater, GJ	Habitat complexity, spatial interference, and minimum risk distribution: A framework for population stability	2001	ECOLOGICAL MONOGRAPHS
web_of_science	Jensen, S; Bell, S	Seagrass growth and patch dynamics: cross-scale morphological plasticity	2001	PLANT ECOLOGY
web_of_science	Oborny, B; Czaran, T; Kun, A	Exploration and exploitation of resource patches by clonal growth: a spatial model on the effect of transport between modules	2001	ECOLOGICAL MODELLING
web_of_science	Kokko, H; Sutherland, WJ	Ecological traps in changing environments: Ecological and evolutionary consequences of a behaviourally mediated Allee effect	2001	EVOLUTIONARY ECOLOGY RESEARCH
web_of_science	Zenuto, RR; Vassallo, AI; Busch, C	A method for studying social and reproductive behaviour of subterranean rodents in captivity	2001	ACTA THERIOLOGICA
web_of_science	Stunz, GW; Minello, TJ	Habitat-related predation on juvenile wild-caught and hatchery-reared red drum Sciaenops ocellatus (Linnaeus)	2001	JOURNAL OF EXPERIMENTAL MARINE BIOLOGY AND ECOLOGY
web_of_science	Nystrom, P; Svensson, O; Lardner, B; Bronmark, C; Graneli, W	The influence of multiple introduced predators on a littoral pond community	2001	ECOLOGY
web_of_science	Kalko, EKV; Handley, CO	Neotropical bats in the canopy: diversity, community structure, and implications for conservation	2001	PLANT ECOLOGY
web_of_science	Peckarsky, BL; Taylor, BW; McIntosh, AR; McPeek, MA; Lytle, DA	Variation in mayfly size at metamorphosis as a developmental response to risk of predation	2001	ECOLOGY
web_of_science	Burks, RL; Jeppesen, E; Lodge, DM	Littoral zone structures as Daphnia refugia against fish predators	2001	LIMNOLOGY AND OCEANOGRAPHY
web_of_science	Bull, CM; Burzacott, D	Temporal and spatial dynamics of a parapatric boundary between two Australian reptile ticks	2001	MOLECULAR ECOLOGY
web_of_science	Cornetto, T; Estevez, I	Influence of vertical panels on use of space by domestic fowl	2001	APPLIED ANIMAL BEHAVIOUR SCIENCE
web_of_science	Forsman, JT; Monkkonen, M; Hukkanen, M	Effects of predation on community assembly and spatial dispersion of breeding forest birds	2001	ECOLOGY
web_of_science	Anderson, TW	Predator responses, prey refuges, and density-dependent mortality of a marine fish	2001	ECOLOGY
web_of_science	Schmidt, BR; Amezquita, A	Predator-induced behavioural responses: Tadpoles of the neotropical frog Phyllomedusa tarsius do not respond to all predators	2001	HERPETOLOGICAL JOURNAL
web_of_science	Hindell, JS; Jenkins, GP; Keough, MJ	Spatial and temporal variability in the effects of fish predation on macrofauna in relation to habitat complexity and cage effects	2001	MARINE ECOLOGY PROGRESS SERIES
web_of_science	Tome, R; Valkama, J	Seasonal variation in the abundance and habitat use of Barn Owls Tyto alba on lowland farmland	2001	ORNIS FENNICA
web_of_science	Rosi, MI; Cona, MI; Videla, F; Puig, S; Roig, VG	Architecture of Ctenomys mendocinus (Rodentia) burrows from two habitats differing in abundance and complexity of vegetation	2000	ACTA THERIOLOGICA
web_of_science	Gray, SJ; Jensen, SP; Hurst, JL	Structural complexity of territories: preference, use of space and defence in commensal house mice, Mus domesticus	2000	ANIMAL BEHAVIOUR
web_of_science	Oborny, B; Kun, A; Czaran, T; Bokros, S	The effect of clonal integration on plant competition for mosaic habitat space	2000	ECOLOGY
web_of_science	Aarnio, K; Mattila, J	Predation by juvenile Platichthys flesus (L.) on shelled prey species in a bare sand and a drift algae habitat	2000	HYDROBIOLOGIA
web_of_science	Gelwick, FP	Grazer identity changes the spatial distribution of cascading trophic effects in stream pools	2000	OECOLOGIA
web_of_science	Krivan, V; Vrkoc, I	Patch choice under predation hazard	2000	THEORETICAL POPULATION BIOLOGY
web_of_science	Fischer, P	An experimental test of metabolic and behavioural responses of benthic fish species to different types of substrate	2000	CANADIAN JOURNAL OF FISHERIES AND AQUATIC SCIENCES
web_of_science	Both, C; Visser, ME	Breeding territory size affects fitness: an experimental study on competition at the individual level	2000	JOURNAL OF ANIMAL ECOLOGY
web_of_science	Corona, A; Soto, LA; Sanchez, AJ	Epibenthic amphipod abundance and predation efficiency of the pink shrimp Farfantepenaeus duorarum (Burkenroad, 1939) in habitats with different physical complexity in a tropical estuarine system	2000	JOURNAL OF EXPERIMENTAL MARINE BIOLOGY AND ECOLOGY
web_of_science	Elkin, CM; Baker, RL	Lack of preference for low-predation-risk habitats in larval damselflies explained by costs of intraspecific interactions	2000	ANIMAL BEHAVIOUR
web_of_science	Palmer, SCF; Bacon, PJ	A GIS approach to identifying territorial resource competition	2000	ECOGRAPHY
web_of_science	Chow, A	Influence of host distribution on foraging behaviour in the hyperparasitoid wasp, Dendrocerus carpenteri	2000	ENTOMOLOGIA EXPERIMENTALIS ET APPLICATA
web_of_science	Robinson, BA	Habitat heterogeneity and tube-dwelling behavior of larval Chironomidae: Implications for prey vulnerablilty	2000	JOURNAL OF FRESHWATER ECOLOGY
web_of_science	Johnson, KH	Trophic-dynamic considerations in relating species diversity to ecosystem resilience	2000	BIOLOGICAL REVIEWS
web_of_science	Manatunge, J; Asaeda, T; Priyadarshana, T	The influence of structural complexity on fish-zooplankton interactions: A study using artificial submerged macrophytes	2000	ENVIRONMENTAL BIOLOGY OF FISHES
web_of_science	Fischer, P	Test of competitive interactions for space between two benthic fish species, burbot Lota lota, and stone loach Barbatula barbatula	2000	ENVIRONMENTAL BIOLOGY OF FISHES
web_of_science	Cloyd, RA; Sadof, CS	Effects of plant architecture on the attack rate of Leptomastix dactylopii (Hymenoptera : Encyrtidae), a parasitoid of the citrus mealybug (Homoptera : Pseudococcidae)	2000	ENVIRONMENTAL ENTOMOLOGY
web_of_science	Vehanen, T; Bjerke, PL; Heggenes, J; Huusko, A; Maki-Petays, A	Effect of fluctuating flow and temperature on cover type selection and behaviour by juvenile brown trout in artificial flumes	2000	JOURNAL OF FISH BIOLOGY
web_of_science	Doncaster, CP	Extension of ideal free resource use to breeding populations and metapopulations	2000	OIKOS
web_of_science	Howery, LD; Bailey, DW; Ruyle, GB; Renken, WJ	Cattle use visual cues to track food locations	2000	APPLIED ANIMAL BEHAVIOUR SCIENCE
web_of_science	Rojas, P; Fragoso, C	Composition, diversity, and distribution of a Chihuahuan Desert ant community (Mapimi, Mexico)	2000	JOURNAL OF ARID ENVIRONMENTS
web_of_science	Preuss, T; Gilly, WF	Role of prey-capture experience in the development of the escape response in the squid Loligo opalescens: A physiological correlate in an identified neuron	2000	JOURNAL OF EXPERIMENTAL BIOLOGY
web_of_science	Mullin, SJ; Cooper, RJ	The foraging ecology of the gray rat snake (Elaphe obsoleta spiloides). II. Influence of habitat structural complexity when searching for arboreal avian prey	2000	AMPHIBIA-REPTILIA
web_of_science	Strier, KB	Population viabilities and conservation implications for muriquis (Brachyteles arachnoides) in Brazil's Atlantic Forest	2000	BIOTROPICA
web_of_science	Grez, AA; Villagran, P	Effects of structural heterogeneity of a laboratory arena on the movement patterns of adult Eriopis connexa and Hippodamia variegata (Coleoptera : Coccinellidae)	2000	EUROPEAN JOURNAL OF ENTOMOLOGY
web_of_science	Sancho, G; Petersen, CW; Lobel, PS	Predator-prey relations at a spawning aggregation site of coral reef fishes	2000	MARINE ECOLOGY PROGRESS SERIES
web_of_science	Jones, KMM; Boulding, EG	State-dependent habitat selection by an intertidal snail: the costs of selecting a physically stressful microhabitat	1999	JOURNAL OF EXPERIMENTAL MARINE BIOLOGY AND ECOLOGY
web_of_science	Ray-Culp, M; Davis, M; Stoner, AW	Predation by xanthid crabs on early post-settlement gastropods: the role of prey size, prey density, and habitat complexity	1999	JOURNAL OF EXPERIMENTAL MARINE BIOLOGY AND ECOLOGY
web_of_science	Bostrom, C; Mattila, J	The relative importance of food and shelter for seagrass-associated invertebrates: a latitudinal comparison of habitat choice by isopod grazers	1999	OECOLOGIA
web_of_science	Erlandsson, J; Kostylev, V; Williams, GA	A field technique for estimating the influence of surface complexity on movement tortuosity in the tropical limpet Cellana grata Gould	1999	OPHELIA
web_of_science	Law, BS; Anderson, J; Chidel, M	Bat communities in a fragmented forest landscape on the south-west slopes of New South Wales, Australia	1999	BIOLOGICAL CONSERVATION
web_of_science	Stewart, TW; Gafford, JC; Miner, JG; Lowe, RL	Dreissena-shell habitat and antipredator behavior: combined effects on survivorship of snails co-occurring with molluscivorous fish	1999	JOURNAL OF THE NORTH AMERICAN BENTHOLOGICAL SOCIETY
web_of_science	South, A	Extrapolating from individual movement behaviour to population spacing patterns in a ranging mammal	1999	ECOLOGICAL MODELLING
web_of_science	Farnsworth, KD; Beecham, JA	How do grazers achieve their distribution? A continuum of models from random diffusion to the ideal free distribution using biased random walks	1999	AMERICAN NATURALIST
web_of_science	Kohlmann, SG; Matis, JH; Risenhoover, KL	Estimating handling times for herbivore diets: a statistical method using the gamma distribution	1999	JOURNAL OF ANIMAL ECOLOGY
web_of_science	Acosta, CA; Butler, MJ IV	Adaptive strategies that reduce predation on Caribbean spiny lobster postlarvae during onshore transport	1999	LIMNOLOGY AND OCEANOGRAPHY
web_of_science	Pechackova, S	Root response to above-ground light quality - Differences between rhizomatous and non-rhizomatous clones of Festuca rubra	1999	PLANT ECOLOGY
web_of_science	Piqueras, J; Klimes, L; Redbo-Torstensson, P	Modelling the morphological response to nutrient availability in the clonal plant Trientalis europaea L.	1999	PLANT ECOLOGY
web_of_science	Mullin, SJ; Gutzke, WHN	The foraging ecology of the gray rat snake (Elaphe obsoleta spiloides). I. Influence of habitat structural complexity when searching for mammalian prey	1999	HERPETOLOGICA
web_of_science	Polo, V; Carrascal, LM	Shaping the body mass distribution of Passeriformes: habitat use and body mass are evolutionarily and ecologically related	1999	JOURNAL OF ANIMAL ECOLOGY
web_of_science	Helmuth, B	Thermal biology of rocky intertidal mussels: Quantifying body temperatures using climatological data	1999	ECOLOGY
web_of_science	Lapointe, L; Bourget, E	Influence of substratum heterogeneity scales and complexity on a temperate epibenthic marine community	1999	MARINE ECOLOGY PROGRESS SERIES
web_of_science	Chang, TR; Forthman, DL; Maple, TL	Comparison of confined mandrill (Mandrillus sphinx) behavior in traditional and ecologically representative exhibits	1999	ZOO BIOLOGY
web_of_science	Johnson, MP; Hughes, RN; Burrows, MT; Hawkins, SJ	Beyond the predation halo: small scale gradients in barnacle populations affected by the relative refuge value of crevices	1998	JOURNAL OF EXPERIMENTAL MARINE BIOLOGY AND ECOLOGY
web_of_science	Barber, I; Ruxton, GD	Temporal prey distribution affects the competitive ability of parasitized sticklebacks	1998	ANIMAL BEHAVIOUR
web_of_science	Post, W	Advantages of coloniality in female Boat-tailed Grackles	1998	WILSON BULLETIN
web_of_science	Candolin, U; Voigt, HR	Predator-induced nest site preference: safe nests allow courtship in sticklebacks	1998	ANIMAL BEHAVIOUR
web_of_science	Poggiale, JC; Michalski, J; Arditi, R	Emergence of donor control in patchy predator-prey systems	1998	BULLETIN OF MATHEMATICAL BIOLOGY
web_of_science	Hyatt, LA; Evans, AS	Is decreased germination fraction associated with risk of sibling competition?	1998	OIKOS
web_of_science	Annett, CA	Hunting behavior of Florida largemouth bass, Micropterus salmoides floridanus, in a channelized river	1998	ENVIRONMENTAL BIOLOGY OF FISHES
web_of_science	Roguet, C; Dumont, B; Prache, S	Selection and use of feeding sites and feeding stations by herbivores: a review.	1998	PRODUCTIONS ANIMALES
web_of_science	Neuhauser, C	Habitat destruction and competitive coexistence in spatially explicit models with local interactions	1998	JOURNAL OF THEORETICAL BIOLOGY
web_of_science	Roguet, C; Dumont, B; Prache, S	Selection and use of feeding sites and feeding stations by herbivores: A review	1998	ANNALES DE ZOOTECHNIE
web_of_science	Sharpe, PB; Van Horne, B	Influence of habitat on behavior of townsend's ground squirrels (Spermophilus townsendii)	1998	JOURNAL OF MAMMALOGY
web_of_science	Adams, ES	Territory size and shape in fire ants: A model based on neighborhood interactions	1998	ECOLOGY
web_of_science	Jacobsen, L; Perrow, MR	Predation risk from piscivorous fish influencing the diel use of macrophytes by planktivorous fish in experimental ponds	1998	ECOLOGY OF FRESHWATER FISH
web_of_science	Basquill, SP; Grant, JWA	An increase in habitat complexity reduces aggression and monopolization of food by zebra fish (Danio rerio)	1998	CANADIAN JOURNAL OF ZOOLOGY-REVUE CANADIENNE DE ZOOLOGIE
web_of_science	Kalcounis, MC; Brigham, RM	Secondary use of aspen cavities by tree-roosting big brown bats	1998	JOURNAL OF WILDLIFE MANAGEMENT
web_of_science	Mullin, SJ; Cooper, RJ; Gutzke, WHN	The foraging ecology of the gray rat snake (Elaphe obsoleta spiloides). III. Searching for different prey types in structurally varied habitats	1998	CANADIAN JOURNAL OF ZOOLOGY
web_of_science	Beukers, JS; Jones, GP	Habitat complexity modifies the impact of piscivores on a coral reef fish population	1998	OECOLOGIA
web_of_science	Losey, JE; Denno, RF	The escape response of pea aphids to foliar-foraging predators: factors affecting dropping behaviour	1998	ECOLOGICAL ENTOMOLOGY
web_of_science	Etzenhouser, MJ; Owens, MK; Spalinger, DE; Murden, SB	Foraging behavior of browsing ruminants in a heterogeneous landscape	1998	LANDSCAPE ECOLOGY
web_of_science	Swisher, BJ; Soluk, DA; Wahl, DH	Non-additive predation in littoral habitats: influences of habitat complexity	1998	OIKOS
web_of_science	Schmitz, OJ; Cohon, JL; Rothley, KD; Beckerman, AP	Reconciling variability and optimal behaviour using multiple criteria in optimization models	1998	EVOLUTIONARY ECOLOGY
web_of_science	Hedvall, O; Moksnes, PO; Pihl, L	Active habitat selection by megalopae and juvenile shore crabs Carcinus maenas: a laboratory study in an annular flume	1998	HYDROBIOLOGIA
web_of_science	Nystrom, P; Perez, JR	Crayfish predation on the common pond snail (Lymnaea stagnalis): the effect of habitat complexity and snail size on foraging efficiency	1998	HYDROBIOLOGIA
web_of_science	Hoff, MP; Powell, DM; Lukas, KE; Maple, TL	Individual and social behavior of lowland gorillas in outdoor exhibits compared with indoor holding areas	1997	APPLIED ANIMAL BEHAVIOUR SCIENCE
web_of_science	Nisbet, RM; Diehl, S; Wilson, WG; Cooper, SD; Donalson, DD; Kratz, K	Primary-productivity gradients and short-term population dynamics in open systems	1997	ECOLOGICAL MONOGRAPHS
web_of_science	Lukianchuk, JL; Smith, SM	Influence of plant structural complexity on the foraging success of Trichogramma minutum: a comparison of search on artificial and foliage models	1997	ENTOMOLOGIA EXPERIMENTALIS ET APPLICATA
web_of_science	Moksnes, PO; Lipcius, RN; Pihl, L; vanMontfrans, J	Cannibal-prey dynamics in young juveniles and postlarvae of the blue crab	1997	JOURNAL OF EXPERIMENTAL MARINE BIOLOGY AND ECOLOGY
web_of_science	Jonsson, PR; Johansson, M	Swimming behaviour, patch exploitation and dispersal capacity of a marine benthic ciliate in flume flow	1997	JOURNAL OF EXPERIMENTAL MARINE BIOLOGY AND ECOLOGY
web_of_science	Brown, C; Warburton, K	Predator recognition and anti-predator responses in the rainbowfish Melanotaenia eachamensis	1997	BEHAVIORAL ECOLOGY AND SOCIOBIOLOGY
web_of_science	Eklov, P	Effects of habitat complexity and prey abundance on the spatial and temporal distributions of perch (Perca fluviatilis) and pike (Esox lucius)	1997	CANADIAN JOURNAL OF FISHERIES AND AQUATIC SCIENCES
web_of_science	Schmitz, OJ; Booth, G	Modelling food web complexity: The consequences of individual-based, spatially explicit behavioural ecology on trophic interactions	1997	EVOLUTIONARY ECOLOGY
web_of_science	Jormalainen, V; Shuster, SM	Microhabitat segregation and cannibalism in an endangered freshwater isopod, Thermosphaeroma thermophilum	1997	OECOLOGIA
web_of_science	Gotceitas, V; Fraser, S; Brown, JA	Use of eelgrass beds (Zostera marina) by juvenile Atlantic cod (Gadus morhua)	1997	CANADIAN JOURNAL OF FISHERIES AND AQUATIC SCIENCES
web_of_science	Colasanti, RL; Hunt, R	Resource dynamics and plant growth: A self-assembling model for individuals, populations and communities	1997	FUNCTIONAL ECOLOGY
web_of_science	Poff, NL; NelsonBaker, K	Habitat heterogeneity and algal-grazer interactions in streams: Explorations with a spatially explicit model	1997	JOURNAL OF THE NORTH AMERICAN BENTHOLOGICAL SOCIETY
web_of_science	Wijesinghe, DK; Hutchings, MJ	The effects of spatial scale of environmental heterogeneity on the growth of a clonal plant: An experimental study with Glechoma hederacea	1997	JOURNAL OF ECOLOGY
web_of_science	Gordon, DM	The population consequences of territorial behavior	1997	TRENDS IN ECOLOGY & EVOLUTION
web_of_science	Jordan, F; Bartolini, M; Nelson, C; Patterson, PE; Soulen, HL	Risk of predation affects habitat selection by the pinfish Lagodon rhomboides (Linnaeus)	1997	JOURNAL OF EXPERIMENTAL MARINE BIOLOGY AND ECOLOGY
web_of_science	Colasanti, RL; Hunt, R	Real botany with artificial plants: A dynamic, self-assembling, plant model for individuals and populations.	1997	FOURTH EUROPEAN CONFERENCE ON ARTIFICIAL LIFE
web_of_science	Tikkanen, P; Muotka, T; Huhta, A; Juntunen, A	The roles of active predator choice and prey vulnerability in determining the diet of predatory stonefly (Plecoptera) nymphs	1997	JOURNAL OF ANIMAL ECOLOGY
web_of_science	McPeek, MA	Trade-offs, food web structure, and the coexistence of habitat specialists and generalists	1996	AMERICAN NATURALIST
web_of_science	Bon, R; Campan, R	Unexplained sexual segregation in polygamous ungulates: A defense of an ontogenetic approach	1996	BEHAVIOURAL PROCESSES
web_of_science	WallisDeVries, MF	Effects of resource distribution patterns on ungulate foraging behaviour: A modelling approach	1996	FOREST ECOLOGY AND MANAGEMENT
web_of_science	Price, EAC; Hutchings, MJ; Marshall, C	Causes and consequences of sectoriality in the clonal herb Glechoma hederacea	1996	VEGETATIO
web_of_science	Mikheev, VN; Adams, CE; Huntingford, FA; Thorpe, JE	Behavioural responses of benthic and pelagic Arctic charr to substratum heterogeneity	1996	JOURNAL OF FISH BIOLOGY
web_of_science	Lancaster, J	Scaling the effects of predation and disturbance in a patchy environment	1996	OECOLOGIA
web_of_science	Uiblein, F; Roca, JR; Baltanas, A; Danielopol, DL	Tradeoff between foraging and antipredator behaviour in a macrophyte dwelling ostracod	1996	ARCHIV FUR HYDROBIOLOGIE
web_of_science	Carriere, Y; Roitberg, BD	Optimality modelling and quantitative genetics as alternatives to study the evolution of foraging behaviours in insect herbivores.	1996	EVOLUTIONARY ECOLOGY
web_of_science	Pierson, ED; Elmqvist, T; Rainey, WE; Cox, PA	Effects of tropical cyclonic storms on flying fox populations on the South Pacific Islands of Samoa	1996	CONSERVATION BIOLOGY
web_of_science	Iribarne, O; Fernandez, M; Armstrong, D	Mate choice in the amphipod Eogammarus oclairi Bousfield: The role of current velocity, random assortment, habitat heterogeneity and male's behavior	1996	MARINE AND FRESHWATER BEHAVIOUR AND PHYSIOLOGY
web_of_science	Dibble, ED; Killgore, KJ; Harrel, SL	Assessment of fish-plant interactions	1996	MULTIDIMENSIONAL APPROACHES TO RESERVOIR FISHERIES MANAGEMENT
web_of_science	BAILEY, DW	DAILY SELECTION OF FEEDING AREAS BY CATTLE IN HOMOGENEOUS AND HETEROGENEOUS ENVIRONMENTS	1995	APPLIED ANIMAL BEHAVIOUR SCIENCE
web_of_science	KENYON, RA; LONERAGAN, NR; HUGHES, JM	HABITAT TYPE AND LIGHT AFFECT SHELTERING BEHAVIOR OF JUVENILE TIGER PRAWNS (PENAEUS-ESCULENTUS HASWELL) AND SUCCESS RATES OF THEIR FISH PREDATORS	1995	JOURNAL OF EXPERIMENTAL MARINE BIOLOGY AND ECOLOGY
web_of_science	BOADEN, PJS	WHERE TURBELLARIA - CONCERNING KNOWLEDGE AND IGNORANCE OF MARINE TURBELLARIAN ECOLOGY	1995	HYDROBIOLOGIA
web_of_science	EVANS, JP; CAIN, ML	A SPATIALLY EXPLICIT TEST OF FORAGING BEHAVIOR IN A CLONAL PLANT	1995	ECOLOGY
web_of_science	JORMALAINEN, V; MERILAITA, S; TUOMI, J	DIFFERENTIAL PREDATION ON SEXES AFFECTS COLOR POLYMORPHISM OF THE ISOPOD IDOTEA-BALTICA (PALLAS)	1995	BIOLOGICAL JOURNAL OF THE LINNEAN SOCIETY
web_of_science	FRANCOUR, P; HARMELINVIVIEN, M; HARMELIN, JG; DUCLERC, J	IMPACT OF CAULERPA-TAXIFOLIA COLONIZATION ON THE LITTORAL ICHTHYOFAUNA OF NORTH-WESTERN MEDITERRANEAN-SEA - PRELIMINARY-RESULTS	1995	HYDROBIOLOGIA
web_of_science	DEKROON, H; HUTCHINGS, MJ	MORPHOLOGICAL PLASTICITY IN CLONAL PLANTS - THE FORAGING CONCEPT RECONSIDERED	1995	JOURNAL OF ECOLOGY
web_of_science	PERSSON, L; EKLOV, P	PREY REFUGES AFFECTING INTERACTIONS BETWEEN PISCIVOROUS PERCH AND JUVENILE PERCH AND ROACH	1995	ECOLOGY
web_of_science	FORSMAN, A	OPPOSING FITNESS CONSEQUENCES OF COLONS PATTERN IN MALE AND FEMALE SNAKES	1995	JOURNAL OF EVOLUTIONARY BIOLOGY
web_of_science	SHEPHERD, SA; PARTINGTON, D	STUDIES ON SOUTHERN AUSTRALIAN ABALONE (GENUS HALIOTIS) .16. RECRUITMENT, HABITAT AND STOCK RELATIONS	1995	MARINE AND FRESHWATER RESEARCH
web_of_science	THIOLLAY, JM	STRUCTURE, DENSITY AND RARITY IN AN AMAZONIAN RAIN-FOREST BIRD COMMUNITY	1994	JOURNAL OF TROPICAL ECOLOGY
web_of_science	CHAPMAN, MG; UNDERWOOD, AJ	DISPERSAL OF THE INTERTIDAL SNAIL, NODILITTORINA-PYRAMIDALIS, IN RESPONSE TO THE TOPOGRAPHIC COMPLEXITY OF THE SUBSTRATUM	1994	JOURNAL OF EXPERIMENTAL MARINE BIOLOGY AND ECOLOGY
web_of_science	HOWARD, JJ; RAUBENHEIMER, D; BERNAYS, EA	POPULATION AND INDIVIDUAL POLYPHAGY IN THE GRASSHOPPER TAENIOPODA EQUES DURING NATURAL FORAGING	1994	ENTOMOLOGIA EXPERIMENTALIS ET APPLICATA
web_of_science	ISAKSSON, I; PIHL, L; VANMONTFRANS, J	EUTROPHICATION-RELATED CHANGES IN MACROVEGETATION AND FORAGING OF YOUNG COD (GADUS-MORHUA L) - A MESOCOSM EXPERIMENT	1994	JOURNAL OF EXPERIMENTAL MARINE BIOLOGY AND ECOLOGY
web_of_science	JAMES, PL; HECK, KL	THE EFFECTS OF HABITAT COMPLEXITY AND LIGHT-INTENSITY ON AMBUSH PREDATION WITHIN A SIMULATED SEAGRASS HABITAT	1994	JOURNAL OF EXPERIMENTAL MARINE BIOLOGY AND ECOLOGY
web_of_science	MATTINGLY, HT; BUTLER, MJ	LABORATORY PREDATION ON THE TRINIDADIAN GUPPY - IMPLICATIONS FOR THE SIZE-SELECTIVE PREDATION HYPOTHESIS AND GUPPY LIFE-HISTORY EVOLUTION	1994	OIKOS
web_of_science	HOLMES, EE; LEWIS, MA; BANKS, JE; VEIT, RR	PARTIAL-DIFFERENTIAL EQUATIONS IN ECOLOGY - SPATIAL INTERACTIONS AND POPULATION-DYNAMICS	1994	ECOLOGY
web_of_science	CARLSTEAD, K; SHEPHERDSON, D	EFFECTS OF ENVIRONMENTAL ENRICHMENT ON REPRODUCTION	1994	ZOO BIOLOGY
web_of_science	MURDEN, SB; RISENHOOVER, KL	EFFECTS OF HABITAT ENRICHMENT ON PATTERNS OF DIET SELECTION	1993	ECOLOGICAL APPLICATIONS
web_of_science	MATHER, ME; STEIN, RA	DIRECT AND INDIRECT EFFECTS OF FISH PREDATION ON THE REPLACEMENT OF A NATIVE CRAYFISH BY AN INVADING CONGENER	1993	CANADIAN JOURNAL OF FISHERIES AND AQUATIC SCIENCES
web_of_science	MACKAUER, M; VOLKL, W	REGULATION OF APHID POPULATIONS BY APHIDIID WASPS - DOES PARASITOID FORAGING BEHAVIOR OR HYPERPARASITISM LIMIT IMPACT	1993	OECOLOGIA
web_of_science	WILLIAMS, DD; BARNES, JA; BEACH, PC	THE EFFECTS OF PREY PROFITABILITY AND HABITAT COMPLEXITY ON THE FORAGING SUCCESS AND GROWTH OF STONEFLY (PLECOPTERA) NYMPHS	1993	FRESHWATER BIOLOGY
web_of_science	PASCUAL, M	DIFFUSION-INDUCED CHAOS IN A SPATIAL PREDATOR-PREY SYSTEM	1993	PROCEEDINGS OF THE ROYAL SOCIETY B-BIOLOGICAL SCIENCES
web_of_science	CHRISTENSEN, B; PERSSON, L	SPECIES-SPECIFIC ANTIPREDATORY BEHAVIORS - EFFECTS ON PREY CHOICE IN DIFFERENT HABITATS	1993	BEHAVIORAL ECOLOGY AND SOCIOBIOLOGY
web_of_science	WERNER, EE	INDIVIDUAL BEHAVIOR AND HIGHER-ORDER SPECIES INTERACTIONS	1992	AMERICAN NATURALIST
web_of_science	POWER, ME	HABITAT HETEROGENEITY AND THE FUNCTIONAL-SIGNIFICANCE OF FISH IN RIVER FOOD WEBS	1992	ECOLOGY
web_of_science	GILMORE, RG; JONES, RS	COLOR VARIATION AND ASSOCIATED BEHAVIOR IN THE EPINEPHELINE GROUPERS, MYCTEROPERCA-MICROLEPIS (GOODE AND BEAN) AND M-PHENAX JORDAN AND SWAIN	1992	BULLETIN OF MARINE SCIENCE
web_of_science	KOHLER, SL	COMPETITION AND THE STRUCTURE OF A BENTHIC STREAM COMMUNITY	1992	ECOLOGICAL MONOGRAPHS
web_of_science	EGGLESTON, DB; LIPCIUS, RN	SHELTER SELECTION BY SPINY LOBSTER UNDER VARIABLE PREDATION RISK, SOCIAL CONDITIONS, AND SHELTER SIZE	1992	ECOLOGY
web_of_science	JOHNSON, AR; WIENS, JA; MILNE, BT; CRIST, TO	ANIMAL MOVEMENTS AND POPULATION-DYNAMICS IN HETEROGENEOUS LANDSCAPES	1992	LANDSCAPE ECOLOGY
web_of_science	SAVINO, JF; MARSCHALL, EA; STEIN, RA	BLUEGILL GROWTH AS MODIFIED BY PLANT-DENSITY - AN EXPLORATION OF UNDERLYING MECHANISMS	1992	OECOLOGIA
web_of_science	CLARKE, MR; MAYEAUX, DJ	AGGRESSIVE AND AFFILIATIVE BEHAVIOR IN GREEN MONKEYS WITH DIFFERING HOUSING COMPLEXITY	1992	AGGRESSIVE BEHAVIOR
web_of_science	MATTILA, J	THE EFFECT OF HABITAT COMPLEXITY ON PREDATION EFFICIENCY OF PERCH PERCA-FLUVIATILIS L AND RUFFE GYMNOCEPHALUS-CERNUUS (L)	1992	JOURNAL OF EXPERIMENTAL MARINE BIOLOGY AND ECOLOGY
web_of_science	ROESE, JH; RISENHOOVER, KL; FOLSE, LJ	HABITAT HETEROGENEITY AND FORAGING EFFICIENCY - AN INDIVIDUAL-BASED MODEL	1991	ECOLOGICAL MODELLING
web_of_science	FRICKE, H; HISSMANN, K; SCHAUER, J; REINICKE, O; KASANG, L; PLANTE, R	HABITAT AND POPULATION-SIZE OF THE COELACANTH LATIMERIA-CHALUMNAE AT GRAND COMORO	1991	ENVIRONMENTAL BIOLOGY OF FISHES
web_of_science	SKOGLAND, T	WHAT ARE THE EFFECTS OF PREDATORS ON LARGE UNGULATE POPULATIONS	1991	OIKOS
web_of_science	TURCHIN, P	TRANSLATING FORAGING MOVEMENTS IN HETEROGENEOUS ENVIRONMENTS INTO THE SPATIAL-DISTRIBUTION OF FORAGERS	1991	ECOLOGY
web_of_science	BAYNE, K	ALTERNATIVES TO CONTINUOUS SOCIAL HOUSING	1991	LABORATORY ANIMAL SCIENCE
web_of_science	COOK, LM; KENYON, G	FREQUENCY-DEPENDENT SELECTION WITH BACKGROUND HETEROGENEITY	1991	HEREDITY
web_of_science	PERSSON, L	BEHAVIORAL-RESPONSE TO PREDATORS REVERSES THE OUTCOME OF COMPETITION BETWEEN PREY SPECIES	1991	BEHAVIORAL ECOLOGY AND SOCIOBIOLOGY
web_of_science	THOMPSON, PS; THOMPSON, DBA	GREENSHANKS TRINGA-NEBULARIA AND LONG-TERM STUDIES OF BREEDING WADERS	1991	IBIS
web_of_science	MCCLANAHAN, TR; KURTIS, JD	POPULATION REGULATION OF THE ROCK-BORING SEA-URCHIN ECHINOMETRA-MATHAEI (DEBLAINVILLE)	1991	JOURNAL OF EXPERIMENTAL MARINE BIOLOGY AND ECOLOGY
web_of_science	BUTLER, MJ	INSITU OBSERVATIONS OF BLUEGILL (LEPOMIS-MACROCHIRUS RAF) FORAGING BEHAVIOR - THE EFFECTS OF HABITAT COMPLEXITY, GROUP-SIZE, AND PREDATORS	1988	COPEIA
web_of_science	Akemann, G; Baake, M; Chakarov, N; Kruger, O; Mielke, A; Ottensmann, M; Werdehausen, R	Territorial behaviour of buzzards versus random matrix spacing distributions	2021	JOURNAL OF THEORETICAL BIOLOGY
web_of_science	Smith, D; Allen, BL	Habitat use by yellow-footed rock-wallabies in predator exclusion fences	2021	JOURNAL OF ARID ENVIRONMENTS
web_of_science	Mortelliti, A; Brehm, AM	Environmental heterogeneity and population density affect the functional diversity of personality traits in small mammal populations	2020	PROCEEDINGS OF THE ROYAL SOCIETY B-BIOLOGICAL SCIENCES
web_of_science	Henke-von der Malsburg, J; Kappeler, PM; Fichtel, C	Linking ecology and cognition: does ecological specialisation predict cognitive test performance?	2020	BEHAVIORAL ECOLOGY AND SOCIOBIOLOGY
web_of_science	Das, K; Srinivash, MN; Kabir, MH; Gani, MO	Noise-induced control of environmental fluctuations in a three-species predator-prey model		MODELING EARTH SYSTEMS AND ENVIRONMENT
web_of_science	Yu, HW; Wang, LG; Liu, CH; Yu, D; Qu, JH	Effects of a spatially heterogeneous nutrient distribution on the growth of clonal wetland plants	2020	BMC ECOLOGY
web_of_science	Mirski, P; Cenian, Z; Dagys, M; Daroczi, S; Dementavicius, D; Maciorowski, G; Menderski, S; Nowak, D; Pongracz, A; Prommer, M; Sellis, U; Siekiera, J; Szinai, P; Tumiel, T; Wojciak, J; Zeitz, R; Vali, U	Sex-, landscape- and climate-dependent patterns of home-range size - a macroscale study on an avian generalist predator		IBIS
web_of_science	Perez, G; Dagorn, L; Deneubourg, JL; Forget, F; Filmalter, JD; Holland, K; Itano, D; Adam, S; Jauharee, R; Beeharry, SP; Capello, M	Effects of habitat modifications on the movement behavior of animals: the case study of Fish Aggregating Devices (FADs) and tropical tunas	2020	MOVEMENT ECOLOGY
web_of_science	Harris, NA; Varga, S	Intraspecific sexual competition in the clonal gynodioecious herb Glechoma hederacea in response to patchy nutrient distribution		PLANT ECOLOGY
web_of_science	Mitchell, EG; Harris, S	Mortality, Population and Community Dynamics of the Glass Sponge Dominated Community The Forest of the Weird From the Ridge Seamount, Johnston Atoll, Pacific Ocean	2020	FRONTIERS IN MARINE SCIENCE
web_of_science	Delarue, EMP; Kerr, SE; Rymer, TL	Habitat and sex effects on behaviour in fawn-footed mosaic-tailed rats (Melomys cervinipes)		AUSTRALIAN MAMMALOGY
web_of_science	Thore, ESJ; Brendonck, L; Pinceel, T	Conspecific density and environmental complexity impact behaviour of turquoise killifish (Nothobranchius furzeri)	2020	JOURNAL OF FISH BIOLOGY
web_of_science	Eggertsen, M; Chacin, DH; van Lier, J; Eggertsen, L; Fulton, CJ; Wilson, S; Halling, C; Berkstrom, C	Seascape Configuration and Fine-Scale Habitat Complexity Shape Parrotfish Distribution and Function across a Coral Reef Lagoon	2020	DIVERSITY-BASEL
web_of_science	Beneli, TM; Pereira, PC; Nunes, JACC; Barros, F	Ghost fishing impacts on hydrocorals and associated reef fish assemblages	2020	MARINE ENVIRONMENTAL RESEARCH
web_of_science	Shelamoff, V; Layton, C; Tatsumi, M; Cameron, MJ; Wright, JJT; Edgar, GJ; Johnson, CR	High kelp density attracts fishes except for recruiting cryptobenthic species	2020	MARINE ENVIRONMENTAL RESEARCH
web_of_science	Adomako, MO; Gao, FL; Li, JM; Du, DL; Xue, W; Yu, FH	Effects of soil nutrient heterogeneity and parasitic plant infection on an experimental grassland community	2020	FLORA
web_of_science	Lailvaux, SP	It's Not Easy Being Green: Behavior, Morphology, and Population Structure in Urban and Natural Populations of Green Anole (Anolis carolinensis) Lizards	2020	FRONTIERS IN ECOLOGY AND EVOLUTION
web_of_science	Carbillet, J; Rey, B; Palme, R; Morellet, N; Bonnot, N; Chaval, Y; Cargnelutti, B; Hewison, AJM; Gilot-Fromont, E; Verheyden, H	Under cover of the night: context-dependency of anthropogenic disturbance on stress levels of wild roe deer Capreolus capreolus	2020	CONSERVATION PHYSIOLOGY
web_of_science	Ma, ZH; Wang, SF; Tang, HP	HOW DO PARTIALLY HIDING BEHAVIOR AND COMPLETELY HIDING BEHAVIOR IMPACT INTERACTING POPULATIONS?	2020	JOURNAL OF BIOLOGICAL SYSTEMS
web_of_science	Horvath, KC; Allen, AN; Miller-Cushon, EK	Effects of access to stationary brushes and chopped hay on behavior and performance of individually housed dairy calves	2020	JOURNAL OF DAIRY SCIENCE
web_of_science	Garner, AM; Pamfilie, AM; Hamad, EJ; Kindig, R; Taylor, JT; Unsworth, CK; Niewiarowski, PH	Home-field advantage: native gecko exhibits improved exertion capacity and locomotor ability in structurally complex environments relative to its invasive counterpart	2020	FRONTIERS IN ZOOLOGY
web_of_science	de Oca, DPM; Lammel, MN; Cavia, R	Small-mammal assemblages in piggeries in a developing country: relationships with management practices and habitat complexity	2020	WILDLIFE RESEARCH
web_of_science	Lucon-Xiccato, T; Dadda, M; Bisazza, A	Vegetation cover induces developmental plasticity of lateralization in tadpoles	2020	CURRENT ZOOLOGY
web_of_science	Belgrad, BA; Griffen, BD	Which mechanisms are responsible for population patterns across different quality habitats? A new approach	2020	OIKOS
web_of_science	Grande, H; Reis, M; Carvalho, F	Use of the sea urchinDiadema antillarum(Echinodermata, Echinoidea) as a shelter for non-cryptobenthic juvenile reef fishes	2020	MARINE BIODIVERSITY
web_of_science	Tibblin, P; Hall, M; Svensson, PA; Merila, J; Forsman, A	Phenotypic flexibility in background-mediated color change in sticklebacks	2020	BEHAVIORAL ECOLOGY
web_of_science	Rodriguez-Pinto, II; Rieucau, G; Handegard, NO; Boswell, KM	Environmental context elicits behavioural modification of collective state in schooling fish	2020	ANIMAL BEHAVIOUR
web_of_science	Boff, S; Raizer, J; Lupi, D	Environmental Display Can Buffer the Effect of Pesticides on Solitary Bees	2020	INSECTS
web_of_science	Saar, M; Hershkovitz, D; Amano, O; Bega, D; Subach, A; Scharf, I	The effect of food preference, landmarks, and maze shift on maze-solving time in desert ants	2020	BEHAVIOUR
web_of_science	Bauder, JM; Breininger, DR; Bolt, MR; Legare, ML; Jenkins, CL; Rothermel, BB; McGarigal, K	Movement barriers, habitat heterogeneity or both? Testing hypothesized effects of landscape features on home range sizes in eastern indigo snakes	2020	JOURNAL OF ZOOLOGY
web_of_science	da Silva-Pinto, T; Silveira, MM; de Souza, JF; Moreira, ALP; Vieira, EA; Longo, GO; Luchiari, AC	Damselfish face climate change: Impact of temperature and habitat structure on agonistic behavior	2020	PLOS ONE
web_of_science	Zhang, SQ; Zhu, ML; Zhang, HX; Yao, NN; Wang, YY; Zhang, YF; Wang, ZL	Complex spatial patterns delay the discovery and location of food by rodents	2020	INTEGRATIVE ZOOLOGY
web_of_science	McDonald, PJ; Stewart, A; Jensen, MA; McGregor, HW	Topographic complexity potentially mediates cat predation risk for a critically endangered rodent	2020	WILDLIFE RESEARCH
web_of_science	Shen, N; Liu, CH; Yu, HW; Qu, JH	Effects of resource heterogeneity and environmental disturbance on the growth performance and interspecific competition of wetland clonal plants	2020	GLOBAL ECOLOGY AND CONSERVATION
web_of_science	Roeleke, M; Blohm, T; Hoffmeister, U; Marggraf, L; Schlaegel, UE; Teige, T; Voigt, CC	Landscape structure influences the use of social information in an insectivorous bat	2020	OIKOS
web_of_science	Aguilar-Arguello, S; Gerhard, D; Nelson, XJ	Distance assessment of detours by jumping spiders	2020	CURRENT ZOOLOGY
web_of_science	Garcia, FAC; Moura, RR; Ogawa, CY; Zanette, LRS; Silva, JRF; Rezende, CF	Never forget where you came from: Microhabitat of origin influences boldness and exploration in the hermit crab Clibanarius symmetricus (Diogenidae)	2020	JOURNAL OF EXPERIMENTAL MARINE BIOLOGY AND ECOLOGY
web_of_science	Ma, ZH	Hopf Bifurcation of a Generalized Delay-Induced Predator-Prey System with Habitat Complexity	2020	INTERNATIONAL JOURNAL OF BIFURCATION AND CHAOS
web_of_science	Ledbetter, JF; Hovel, KA	Effects of a habitat-modifying eelgrass epibiont on predator success and epifaunal survival	2020	JOURNAL OF EXPERIMENTAL MARINE BIOLOGY AND ECOLOGY
web_of_science	Crall, JD; Brokaw, J; Gagliardi, SF; Mendenhall, CD; Pierce, NE; Combes, SA	Wind drives temporal variation in pollinator visitation in a fragmented tropical forest	2020	BIOLOGY LETTERS
web_of_science	van Benthem, KJ; Wittmann, MJ	Density dependence on multiple spatial scales maintains spatial variation in both abundance and traits	2020	JOURNAL OF THEORETICAL BIOLOGY
web_of_science	Weber, RE; Weber, MJ	Behaviour and survival of wild versus stocked fingerling walleye	2020	FISHERIES MANAGEMENT AND ECOLOGY
web_of_science	Laidlaw, RA; Gunnarsson, TG; Mendez, V; Carneiro, C; Porisson, B; Wentworth, A; Gill, JA; Alves, JA	Vegetation structure influences predation rates of early nests in subarctic breeding waders	2020	IBIS
web_of_science	Woods, B; Walters, A; Hindell, M; Trebilco, R	Isotopic insights into mesopelagic niche space and energy pathways on the southern Kerguelen Plateau	2020	DEEP-SEA RESEARCH PART II-TOPICAL STUDIES IN OCEANOGRAPHY
web_of_science	Xavier, GM; Moura, RR; Gonzaga, MD	Towards simplicity and accuracy: Assessing traditional and new estimators of orb-web capture thread length	2020	BEHAVIOURAL PROCESSES
web_of_science	Mitchell, MD; Harborne, AR	Non-consumptive effects in fish predator-prey interactions on coral reefs	2020	CORAL REEFS
web_of_science	Zhang, ZH; Bai, QQ; Xu, XW; Guo, HY; Zhang, XM	Effects of environmental enrichment on the welfare of juvenile black rockfish Sebastes schlegelii: Growth, behavior and physiology	2020	AQUACULTURE
web_of_science	Deith, MCM; Brodie, JF	Predicting defaunation: accurately mapping bushmeat hunting pressure over large areas	2020	PROCEEDINGS OF THE ROYAL SOCIETY B-BIOLOGICAL SCIENCES
web_of_science	South, J; Botha, TL; Wolmarans, NJ; Wepener, V; Weyl, OLF	Playing with food: Detection of prey injury cues stimulates increased functional foraging traits in Xenopus laevis	2020	AFRICAN ZOOLOGY
web_of_science	McCain, SC; Kopelic, S; Houslay, TM; Wilson, AJ; Lu, HD; Earley, RL	Choice consequences: salinity preferences and hatchling survival in the mangrove rivulus (Kryptolebias marmoratus)	2020	JOURNAL OF EXPERIMENTAL BIOLOGY
web_of_science	Choi, JY; Kim, SK	Responses of Rotifer Community to Microhabitat Changes Caused by Summer-Concentrated Rainfall in a Shallow Reservoir, South Korea	2020	DIVERSITY-BASEL
web_of_science	da Silva, A; Lima, MR; Meletti, PC; Jerep, FC	Impact of environmental enrichment and social group size in the aggressiveness and foraging activity of Serrapinnus notomelas	2020	APPLIED ANIMAL BEHAVIOUR SCIENCE
web_of_science	Bellone, D; Bjorkman, C; Klapwijk, MJ	Top-down pressure by generalist and specialist natural enemies in relation to habitat heterogeneity and resource availability	2020	BASIC AND APPLIED ECOLOGY
web_of_science	Ritger, AL; Fountain, CT; Bourne, K; Martin-Fernandez, JA; Pierotti, MER	Diet choice in a generalist predator, the invasive lionfish (Pterois volitans/miles)	2020	JOURNAL OF EXPERIMENTAL MARINE BIOLOGY AND ECOLOGY
web_of_science	Richardson, LE; Graham, NAJ; Hoey, AS	Coral species composition drives key ecosystem function on coral reefs	2020	PROCEEDINGS OF THE ROYAL SOCIETY B-BIOLOGICAL SCIENCES
web_of_science	Hart, EE; Fennessy, J; Chari, S; Ciuti, S	Habitat heterogeneity and social factors drive behavioral plasticity in giraffe herd-size dynamics	2020	JOURNAL OF MAMMALOGY
web_of_science	Bleicher, SS; Dickman, CR	On the landscape of fear: shelters affect foraging by dunnarts (Marsupialia, Sminthopsis spp.) in a sandridge desert environment	2020	JOURNAL OF MAMMALOGY
web_of_science	Burn, D; Matthews, S; Caballes, CF; Chandler, JF; Pratchett, MS	Biogeographical variation in diurnal behaviour of Acanthaster planci versus Acanthaster cf. solaris	2020	PLOS ONE
web_of_science	Henseler, C; Nordstrom, MC; Tornroos, A; Snickars, M; Bonsdorff, E	Predation risk and competition affect habitat use of adult perch, Perca fluviatilis	2020	JOURNAL OF FISH BIOLOGY
web_of_science	Buxton, M; Cuthbert, RN; Dalu, T; Nyamukondiwa, C; Wasserman, RJ	Predator density modifies mosquito regulation in increasingly complex environments	2020	PEST MANAGEMENT SCIENCE
web_of_science	Morris, CL; Lattanzio, MS	Intraspecific variation in tree lizard escape behaviour in relation to habitat and temperature	2020	BEHAVIOUR
web_of_science	Varela, SAM; Teles, MC; Oliveira, RF	The correlated evolution of social competence and social cognition	2020	FUNCTIONAL ECOLOGY
web_of_science	Ullah, I; Zuberi, A; Rehman, H; Ali, Z; Thornqvist, PO; Winberg, S	Effects of early rearing enrichments on modulation of brain monoamines and hypothalamic-pituitary-interrenal axis (HPI axis) of fish mahseer (Tor putitora)	2020	FISH PHYSIOLOGY AND BIOCHEMISTRY
web_of_science	Kloskowski, J; Nieoczym, M; Stryjecki, R	Between-habitat distributions of pond tadpoles and their insect predators in response to fish presence	2020	HYDROBIOLOGIA
web_of_science	Dunn, RP; Hovel, KA	Predator type influences the frequency of functional responses to prey in marine habitats	2020	BIOLOGY LETTERS
web_of_science	Ren, Y; Xie, DB; Li, B; Liu, YR; Hu, SD; Liu, HZ; Shi, YB; Zhu, SH	Influence of water temperature, habitat complexity and light on the predatory performance of the dark sleeperOdontobutis potamophila(Gunther, 1861)	2020	JOURNAL OF FRESHWATER ECOLOGY
web_of_science	Novak, MV; Crane, DP; Bell, L; Keiner, L; Gatto, CR; McNabb, CT; Parker, SL	Spatial Ecology of Eastern Copperheads in Fragmented and Unfragmented Habitats	2020	JOURNAL OF HERPETOLOGY
web_of_science	Crane, AL; Ferrari, MCO; Rivera-Hernandez, IAE; Brown, GE	Microhabitat complexity influences fear acquisition in fathead minnows	2020	BEHAVIORAL ECOLOGY
web_of_science	Alfaro, M; Liguori, L; Sandercock, BK; Berazategui, M; Arim, M	Habitat selection and space use of Upland Sandpipers at nonbreeding grounds	2019	AVIAN CONSERVATION AND ECOLOGY
web_of_science	Hopper, GW; DuBose, TP; Gido, KB; Vaughn, CC	Freshwater mussels alter fish distributions through habitat modifications at fine spatial scales	2019	FRESHWATER SCIENCE
web_of_science	Nelson, JJ; Gillam, EH	Influences of Landscape Features on Bat Activity in North Dakota	2020	JOURNAL OF WILDLIFE MANAGEMENT
web_of_science	Bertolini, C; Hlebowicz, K; Schlichta, F; Capelle, JJ; van de Koppel, J; Bouma, TJ	Are all patterns created equal? Cooperation is more likely in spatially simple habitats	2019	MARINE ECOLOGY-AN EVOLUTIONARY PERSPECTIVE
web_of_science	DeSantis, DL; Wagler, AE; Mata-Silva, V; Johnson, JD	Effects of human-made resource hotspots on seasonal spatial strategies by a desert pitviper	2019	SCIENTIFIC REPORTS
web_of_science	Arechavala-Lopez, P; Diaz-Gil, C; Saraiva, JL; Moranta, D; Castanheira, MF; Nunez-Velazquez, S; Ledesma-Corvi, S; Mora-Ruiz, MR; Grau, A	Effects of structural environmental enrichment on welfare of juvenile seabream (Spares aurata)	2019	AQUACULTURE REPORTS
web_of_science	Bonini-Campos, B; Lofeu, L; Brandt, R; Kohlsdorf, T	Different developmental environments reveal multitrait plastic responses in South American Anostomidae fish	2019	JOURNAL OF EXPERIMENTAL ZOOLOGY PART B-MOLECULAR AND DEVELOPMENTAL EVOLUTION
web_of_science	Church, KDW; Grant, JWA	Effects of habitat complexity, dominance and personality on habitat selection: Ideal despotic cichlids	2019	ETHOLOGY
web_of_science	Nunes, JACC; Leduc, A; Miranda, RJ; Cipresso, PH; Alves, JP; Mariano-Neto, E; Sampaio, CLS; Barros, F	Refuge choice specificity increases with predation risk in a rocky reef fish	2019	JOURNAL OF EXPERIMENTAL MARINE BIOLOGY AND ECOLOGY
web_of_science	Ushiama, S; Mayer-Pinto, M; Bugnot, AB; Johnston, EL; Dafforn, KA	Eco-engineering increases habitat availability and utilisation of seawalls by fish	2019	ECOLOGICAL ENGINEERING
web_of_science	Werner, KM; Taylor, MH; Diekmann, R; Lloret, J; Mollmann, C; Primicerio, R; Fock, HO	Evidence for limited adaptive responsiveness to large-scale spatial variation of habitat quality	2019	MARINE ECOLOGY PROGRESS SERIES
web_of_science	Dingemanse, NJ; Barber, I; Dochtermann, NA	Non-consumptive effects of predation: does perceived risk strengthen the genetic integration of behaviour and morphology in stickleback?		ECOLOGY LETTERS
web_of_science	James, NC; Leslie, TD; Potts, WM; Whitfield, AK; Rajkaran, A	The importance of different juvenile habitats as nursery areas for a ubiquitous estuarine-dependent marine fish species	2019	ESTUARINE COASTAL AND SHELF SCIENCE
web_of_science	Hesse, S; Sandmann, S; Bakker, TCM; Thunken, T	Impact of social rearing-environment on performance in a complex maze in females of a cichlid fish	2019	BEHAVIOURAL PROCESSES
web_of_science	Corser, K; Wilcox, DA	Population Assessment and Habitat Use of Brown Trout Following Severe Overwinter Predation from Common Mergansers in a Western New York Stream	2019	NORTHEASTERN NATURALIST
web_of_science	Bond, ML; Lee, DE; Ozgul, A; Konig, B	Fission-fusion dynamics of a megaherbivore are driven by ecological, anthropogenic, temporal, and social factors	2019	OECOLOGIA
web_of_science	Bach, MH; Tahamtani, FM; Pedersen, IJ; Riber, AB	Effects of environmental complexity on behaviour in fast-growing broiler chickens	2019	APPLIED ANIMAL BEHAVIOUR SCIENCE
web_of_science	Mayer, M; Ullmann, W; Heinrich, R; Fischer, C; Blaum, N; Sunde, P	Seasonal effects of habitat structure and weather on the habitat selection and home range size of a mammal in agricultural landscapes	2019	LANDSCAPE ECOLOGY
web_of_science	Worthington-Hill, JO; Gill, JA	Effects of large-scale heathland management on thermal regimes and predation on adders Vipera berus	2019	ANIMAL CONSERVATION
web_of_science	Zuberogoitia, I; Martinez, JE; Gonzalez-Oreja, JA; de Ana, JMP; Zabala, J	Factors affecting population regulation of a colonial vulture	2019	IBIS
web_of_science	Nogueira, MM; Neves, E; Johnsson, R	An exclusion experiment to study the influence of habitat structure provided by Mussismilia corals (Cnidaria; Anthozoa) on the predation of associated crustaceans	2019	HELGOLAND MARINE RESEARCH
web_of_science	Czarnecka, M; Kakareko, T; Jermacz, L; Pawlak, R; Kobak, J	Combined effects of nocturnal exposure to artificial light and habitat complexity on fish foraging	2019	SCIENCE OF THE TOTAL ENVIRONMENT
web_of_science	Bega, D; Samocha, Y; Yitzhak, N; Saar, M; Subach, A; Scharf, I	The effect of maze complexity on maze-solving time in a desert ant	2019	BEHAVIOURAL PROCESSES
web_of_science	Aguilar-Arguello, S; Gerhard, D; Nelson, XJ	Risk assessment and the use of novel shortcuts in spatial detouring tasks in jumping spiders	2019	BEHAVIORAL ECOLOGY
web_of_science	Sedlock, JL; Stuart, AM; Horgan, FG; Hadi, B; Jacobson, AC; Alviola, PA; Alvarez, JDV	Local-Scale Bat Guild Activity Differs with Rice Growth Stage at Ground Level in the Philippines	2019	DIVERSITY-BASEL
web_of_science	Miczajka, VL; Klein, AM; Pufal, G	Slug activity density increases seed predation independently of an urban-rural gradient	2019	BASIC AND APPLIED ECOLOGY
web_of_science	Puig, S; Videla, F; Rosi, MI; Seitz, VP	Influence of environmental variables and human activities on the seasonal habitat use by guanacos in Southern Andean Precordillera (Argentina)	2019	STUDIES ON NEOTROPICAL FAUNA AND ENVIRONMENT
web_of_science	Keyler, TD; Hrabik, TR; Mensinger, AF; Rogers, LS; Gorman, OT	Effect of light intensity and substrate type on siscowet lake trout (Salvelinus namaycush siscowet) predation on deepwater sculpin (Myoxocephalus thompsonii)	2019	HYDROBIOLOGIA
web_of_science	Banks, JE; Laubmeier, AN; Banks, HT	Modelling the effects of field spatial scale and natural enemy colonization behaviour on pest suppression in diversified agroecosystems	2020	AGRICULTURAL AND FOREST ENTOMOLOGY
web_of_science	Dalleau, M; Kramer-Schadt, S; Gangat, Y; Bourjea, J; Lajoie, G; Grimm, V	Modeling the emergence of migratory corridors and foraging hot spots of the green sea turtle	2019	ECOLOGY AND EVOLUTION
web_of_science	McDowall, PS; Lynch, HJ	When the selfish herd becomes the frozen herd: spatial dynamics and population persistence in a colonial seabird	2019	ECOLOGY
web_of_science	Varela, SAM; Teles, MC; Oliveira, RF	The correlated evolution of social competence and social cognition		FUNCTIONAL ECOLOGY
web_of_science	Marques, NCS; Fava, FG; Nomura, F	Morphology-Environment Interaction in Ecomorphological Guilds of Tadpoles	2019	SOUTH AMERICAN JOURNAL OF HERPETOLOGY
web_of_science	Anderson, RB; Rose, JP; Lawler, SP	EVOLUTIONARY EXPERIENCE WITH THE INVASIVE LITHOBATES CATESBEIANUS PREDICTS LOWER SURVIVAL OF LARVAL RANA DRAYTONII	2019	HERPETOLOGICAL CONSERVATION AND BIOLOGY
web_of_science	Yun, L; Bayoumi, M; Yang, S; Chen, PJ; Rundle, HD; Agrawal, AF	Testing for local adaptation in adult male and female fitness among populations evolved under different mate competition regimes	2019	EVOLUTION
web_of_science	Solas, MR; Skoglund, H; Salvanes, AGV	Can structural enrichment reduce predation mortality and increase recaptures of hatchery-reared Atlantic salmon Salmo salar L. fry released into the wild?	2019	JOURNAL OF FISH BIOLOGY
web_of_science	Guilherme, DR; Souza, JLP; Franklin, E; Pequeno, PACL; das Chagas, AC; Baccaro, FB	Can environmental complexity predict functional trait composition of ground-dwelling ant assemblages? A test across the Amazon Basin	2019	ACTA OECOLOGICA-INTERNATIONAL JOURNAL OF ECOLOGY
web_of_science	Lucon-Xiccato, T	Tadpoles modulate antipredator responses according to the abundance of vegetation experienced during the embryonic stage	2019	JOURNAL OF ZOOLOGY
web_of_science	Kolar, V; Boukal, DS; Sentis, A	Predation risk and habitat complexity modify intermediate predator feeding rates and energetic efficiencies in a tri-trophic system	2019	FRESHWATER BIOLOGY
web_of_science	Greve, ME; Blaha, S; Teuber, J; Rothmaier, M; Feldhaar, H	The effect of ground surface rugosity on ant running speed is species-specific rather than size dependent	2019	INSECTES SOCIAUX
web_of_science	LaScala-Gruenewald, DE; Mehta, RS; Liu, Y; Denny, MW	Sensory perception plays a larger role in foraging efficiency than heavy-tailed movement strategies	2019	ECOLOGICAL MODELLING
web_of_science	Scott, NL; LaDue, CA	The behavioral effects of exhibit size versus complexity in African elephants: A potential solution for smaller spaces	2019	ZOO BIOLOGY
web_of_science	Smith, JA; Donadio, E; Pauli, JN; Sheriff, MJ; Bidder, OR; Middleton, AD	Habitat complexity mediates the predator-prey space race	2019	ECOLOGY
web_of_science	Green, SD; Duarte, RC; Kellett, E; Alagaratnam, N; Stevens, M	Colour change and behavioural choice facilitate chameleon prawn camouflage against different seaweed backgrounds	2019	COMMUNICATIONS BIOLOGY
web_of_science	Trevail, AM; Green, JA; Sharples, J; Polton, JA; Miller, PI; Daunt, F; Owen, E; Bolton, M; Colhoun, K; Newton, S; Robertson, G; Patrick, SC	Environmental heterogeneity decreases reproductive success via effects on foraging behaviour	2019	PROCEEDINGS OF THE ROYAL SOCIETY B-BIOLOGICAL SCIENCES
web_of_science	Feijo, A; Wen, ZX; Cheng, JL; Ge, DY; Xia, L; Yang, QS	Divergent selection along elevational gradients promotes genetic and phenotypic disparities among small mammal populations	2019	ECOLOGY AND EVOLUTION
web_of_science	Ruttenberg, BI; Adam, TC; Duran, A; Burkepile, DE	Identity of coral reef herbivores drives variation in ecological processes over multiple spatial scales	2019	ECOLOGICAL APPLICATIONS
web_of_science	Nguyen, B; Ponton, F; Than, A; Taylor, PW; Chapman, T; Morimoto, J	Interactions between ecological factors in the developmental environment modulate pupal and adult traits in a polyphagous fly	2019	ECOLOGY AND EVOLUTION
web_of_science	Rayner, G; Bird, TJ; McGaw, IJ	Quantifying factors influencing American lobster (Homarus americanus) predation on the invasive green crab (Carcinus maenas) in Newfoundland, Canada	2019	INVERTEBRATE BIOLOGY
web_of_science	Lichtenstein, JLL; Daniel, KA; Wong, JB; Wright, CM; Doering, GN; Costa-Pereira, R; Pruitt, JN	Habitat structure changes the relationships between predator behavior, prey behavior, and prey survival rates	2019	OECOLOGIA
web_of_science	Fattebert, J; Morelle, K; Jurkiewicz, J; Ukalska, J; Borkowski, J	Safety first: seasonal and diel habitat selection patterns by red deer in a contrasted landscape	2019	JOURNAL OF ZOOLOGY
web_of_science	Manning, CG; Foster, SJ; Vincent, ACJ	A review of the diets and feeding behaviours of a family of biologically diverse marine fishes (Family Syngnathidae)	2019	REVIEWS IN FISH BIOLOGY AND FISHERIES
web_of_science	Pacheco-Cobos, L; Winterhalder, B; Cuatianquiz-Lima, C; Rosetti, MF; Hudson, R; Ross, CT	Nahua mushroom gatherers use area-restricted search strategies that conform to marginal value theorem predictions	2019	PROCEEDINGS OF THE NATIONAL ACADEMY OF SCIENCES OF THE UNITED STATES OF AMERICA
web_of_science	Barahona-Segovia, RM; Crespin, SJ; Grez, AA; Veloso, C	Anthropogenic thermal gradient in managed landscapes determines physiological performance and explains the edge-biased distribution of ectothermic arthropods	2019	FOREST ECOLOGY AND MANAGEMENT
web_of_science	Ngcobo, SP; Wilson, AL; Downs, CT	Home ranges of Cape porcupines on farmlands, peri-urban and suburban areas in KwaZulu-Natal, South Africa	2019	MAMMALIAN BIOLOGY
web_of_science	Quadros, ALS; Barros, F; Blumstein, DT; Meira, VH; Nunes, JACC	Structural complexity but not territory sizes influences flight initiation distance in a damselfish	2019	MARINE BIOLOGY
web_of_science	Lucon-Xiccato, T	Chemical alarm cues allow prey to adjust their defensive behaviour to cover abundance	2019	BEHAVIOURAL PROCESSES
web_of_science	Kreuzinger-Janik, B; Bruchner-Huttemann, H; Traunspurger, W	Effect of prey size and structural complexity on the functional response in a nematode- nematode system	2019	SCIENTIFIC REPORTS
web_of_science	Chan, Y; Lo, S; Quan, A; Blumstein, DT	Ontogenetic shifts in perceptions of safety along structural complexity gradients in a territorial damselfish	2019	CURRENT ZOOLOGY
web_of_science	Kareklas, K; Wilson, J; Kunc, HP; Arnott, G	Signal complexity communicates aggressive intent during contests, but the process is disrupted by noise	2019	BIOLOGY LETTERS
web_of_science	Aya, FA; Nillasca, VSN; Sayco, MJP; Garcia, LMB	Improved survival, prey selectivity and diel feeding cycle of silver therapon Leiopotherapon plumbeus (Perciformes: Terapontidae) larvae reared in tanks with substrate	2019	ICHTHYOLOGICAL RESEARCH
web_of_science	Trevail, AM; Green, JA; Sharples, J; Polton, JA; Arnould, JPY; Patrick, SC	Environmental heterogeneity amplifies behavioural response to a temporal cycle	2019	OIKOS
web_of_science	Heim, KC; Arp, CD; Whitman, MS; Wipfli, MS	The complementary role of lentic and lotic habitats for Arctic grayling in a complex stream-lake network in Arctic Alaska	2019	ECOLOGY OF FRESHWATER FISH
web_of_science	Sanchez-Hernandez, J; Nunn, AD; Adams, CE; Amundsen, PA	Causes and consequences of ontogenetic dietary shifts: a global synthesis using fish models	2019	BIOLOGICAL REVIEWS
web_of_science	Cronin, AD; Ryan, MJ; Page, RA; Hunter, KL; Taylor, RC	Environmental heterogeneity alters mate choice behavior for multimodal signals	2019	BEHAVIORAL ECOLOGY AND SOCIOBIOLOGY
web_of_science	Chen, D; Ali, A; Yong, XH; Lin, CG; Niu, XH; Cai, AM; Dong, BC; Zhou, ZX; Wang, YJ; Yu, FH	A multi-species comparison of selective placement patterns of ramets in invasive alien and native clonal plants to light, soil nutrient and water heterogeneity	2019	SCIENCE OF THE TOTAL ENVIRONMENT
web_of_science	Austin, MW; Horack, P; Dunlap, AS	Choice in a floral marketplace: the role of complexity in bumble bee decision-making	2019	BEHAVIORAL ECOLOGY
web_of_science	Cusumano, A; Harvey, JA; Dicke, M; Poelman, EH	Hyperparasitoids exploit herbivore-induced plant volatiles during host location to assess host quality and non-host identity	2019	OECOLOGIA
web_of_science	Norbury, G; van Overmeire, W	Low structural complexity of nonnative grassland habitat exposes prey to higher predation	2019	ECOLOGICAL APPLICATIONS
web_of_science	Campanella, F; Auster, PJ; Taylor, JC; Munoz, RC	Dynamics of predator-prey habitat use and behavioral interactions over diel periods at sub-tropical reefs	2019	PLOS ONE
web_of_science	Ljustina, M; Vidatic, L; Safner, T; Ivanek, I; Budinski, I; Damjanovic, M; Lukac, M; Lisicic, D	Behavioral response of the endemic Martino's vole Dinaromys bogdanovi (Martino 1922) to environmental complexity	2019	ACTA ETHOLOGICA
web_of_science	Livernois, MC; Fodrie, FJ; Heck, KL; Powers, SP	Emergent intraspecific multiple predator effects shape estuarine trophic dynamics across a gradient of habitat complexity	2019	JOURNAL OF EXPERIMENTAL MARINE BIOLOGY AND ECOLOGY
web_of_science	Bennice, CO; Rayburn, AP; Brooks, WR; Hanlon, RT	Fine-scale habitat partitioning facilitates sympatry between two octopus species in a shallow Florida lagoon	2019	MARINE ECOLOGY PROGRESS SERIES
web_of_science	Purdon, J; Parr, CL; Somers, MJ	Grazing by large savanna herbivores indirectly alters ant diversity and promotes resource monopolisation	2019	PEERJ
web_of_science	Pierri, C; Colangelo, P; Del Pasqua, M; Longo, C; Giangrande, A	Consequences of the experimental removal of Sabella spallanzanii (Gmelin, 1791) from the fouling assemblage of a Mediterranean harbour	2019	MEDITERRANEAN MARINE SCIENCE
web_of_science	Birck, T; Message, HJ; Baumgartner, G; Sebastien, NY; Baumgartner, D	Foraging behavior interactions between the invasive Nile Tilapia (Cichliformes: Cichlidae) and three large native predators	2019	NEOTROPICAL ICHTHYOLOGY
web_of_science	Silva, JN; de Oliveira, G; Rocha, SS	Microhabitat preferences of the freshwater prawn Macrobrachium jelskii (Decapoda: Palaemonidae)	2019	IHERINGIA SERIE ZOOLOGIA
web_of_science	Ren, Y; Xiong, MT; Yu, JX; Li, W; Li, B; Liu, JS; Zhang, TL	Effects of artificial submersed vegetation on consumption and growth of mandarin fish Siniperca chuatsi (Basilewsky) foraging on live prey	2019	JOURNAL OF FRESHWATER ECOLOGY
web_of_science	Clemente, JM; Boll, T; Teixeira-de Mello, F; Iglesias, C; Pedersen, AR; Jeppesen, E; Meerhoff, M	Role of plant architecture on littoral macroinvertebrates in temperate and subtropical shallow lakes: a comparative manipulative field experiment	2019	LIMNETICA
web_of_science	Jimenez-Soto, E; Morris, JR; Letourneau, DK; Philpott, SM	Vegetation connectivity increases ant activity and potential for ant-provided biocontrol services in a tropical agroforest	2019	BIOTROPICA
web_of_science	Storms, RF; Carere, C; Zoratto, F; Hemelrijk, CK	Complex patterns of collective escape in starling flocks under predation	2019	BEHAVIORAL ECOLOGY AND SOCIOBIOLOGY
web_of_science	Church, KDW; Grant, JWA	Ideal despotic distributions in convict cichlids (Amatitlania nigrofasciata)? Effects of predation risk and personality on habitat preference	2019	BEHAVIOURAL PROCESSES
web_of_science	Baxter, M; Bailie, CL; O'Connell, NE	Play behaviour, fear responses and activity levels in commercial broiler chickens provided with preferred environmental enrichments	2019	ANIMAL
web_of_science	Voigt, EP; Hovel, KA	Eelgrass structural complexity mediates mesograzer herbivory on epiphytic algae	2019	OECOLOGIA
web_of_science	Jimenez-Ramos, R; Egea, LG; Vergara, JJ; Bouma, TJ; Brun, FG	The role of flow velocity combined with habitat complexity as a top-down regulator in seagrass meadows	2019	OIKOS
web_of_science	Scott, R; MacPherson, B; Gras, R	A comparison of stable and fluctuating resources with respect to evolutionary adaptation and life-history traits using individual-based modeling and machine learning	2018	JOURNAL OF THEORETICAL BIOLOGY
web_of_science	Muller, Z; Cantor, M; Cuthill, IC; Harris, S	Giraffe social preferences are context dependent	2018	ANIMAL BEHAVIOUR
web_of_science	Faria, FA; Albertoni, EF; Bugoni, L	Trophic niches and feeding relationships of shorebirds in southern Brazil	2018	AQUATIC ECOLOGY
web_of_science	Wood, TC; Kelley, RE; Moore, PA	Feeding in fear: Indirect effects of predatory fish on macrophyte communities mediated by altered crayfish foraging behaviour	2018	FRESHWATER BIOLOGY
web_of_science	Mikheev, VN	Revisiting the Ivlev's book. The role of habitat heterogeneity in biological interactions	2018	ZHURNAL OBSHCHEI BIOLOGII
web_of_science	Figueiredo, BRS; Fiori, LF; Keppeler, FW; Mormul, RP; Benedito, E	Non-lethal effects of a native and a non-native piscivorous fish on the interaction between a mesopredator and benthic and pelagic invertebrates	2018	AQUATIC INVASIONS
web_of_science	Moller, AP; Balbontin, J; Dhondt, AA; Remes, V; Adriaensen, F; Biard, C; Camprodon, J; Cichon, M; Doligez, B; Dubiec, A; Eens, M; Eeva, T; Goodenough, AE; Gosler, AG; Gustafsson, L; Heeb, P; Hinsley, SA; Jacob, S; Juskaitis, R; Laaksonen, T; Leclercq, B; Massa, B; Mazgajski, TD; Nager, RG; Nilsson, JA; Nilsson, SG; Norte, AC; Pinxten, R; Robles, H; Solonen, T; Sorace, A; van Noordwijk, AJ; Lambre…	Effects of interspecific coexistence on laying date and clutch size in two closely related species of hole-nesting birds	2018	JOURNAL OF ANIMAL ECOLOGY
web_of_science	Boada, J; Pages, JF; Gera, A; Macpherson, E; Santana, Y; Romero, J; Alcoverro, T	The richness of small pockets: Decapod species peak in small seagrass patches where fish predators are absent	2018	MARINE ENVIRONMENTAL RESEARCH
web_of_science	Marshak, AR; Heck, KL; Jud, ZR	Ecological interactions between Gulf of Mexico snappers (Teleostei: Lutjanidae) and invasive red lionfish (Pterois volitans)	2018	PLOS ONE
web_of_science	Gibson, D; Blomberg, EJ; Atamian, MT; Espinosa, SP; Sedinger, JS	Effects of power lines on habitat use and demography of greater sage-grouse (Centrocercus urophasianus)	2018	WILDLIFE MONOGRAPHS
web_of_science	Quan, JX; Zhang, XY; Song, SS; Dang, H; Chai, YF; Yue, M; Liu, X	Clonal plant Duchesnea indica Focke forms an effective survival strategy in different degrees of Pb-contaminated environments	2018	PLANT ECOLOGY
web_of_science	Roznik, EA; Rodriguez-Barbosa, CA; Johnson, SA	Hydric Balance and Locomotor Performance of Native and Invasive Frogs	2018	FRONTIERS IN ECOLOGY AND EVOLUTION
web_of_science	Ward, JN; Hinton, JW; Johannsen, KL; Karlin, ML; Miller, KV; Chamberlain, MJ	Home range size, vegetation density, and season influences prey use by coyotes (Canis latrans)	2018	PLOS ONE
web_of_science	Glaspie, CN; Seitz, RD	Habitat complexity and benthic predator-prey interactions in Chesapeake Bay	2018	PLOS ONE
web_of_science	Dunn, RP; Altieri, AH; Miller, K; Yeager, ME; Hovel, KA	Contrasting behavioral responses to predatory risk cues reflect different foraging strategies in two Caribbean sea urchins	2018	MARINE ECOLOGY PROGRESS SERIES
web_of_science	Nery, LS; Takata, JT; Camargo, BB; Chaves, AM; Ferreira, PA; Boscolo, D	Bee diversity responses to forest and open areas in heterogeneous Atlantic Forest	2018	SOCIOBIOLOGY
web_of_science	Hirakawa, T; Yamashita, T; Tamaki, T; Fujiyoshi, H; Umezu, Y; Takeuchi, I; Matsumoto, S; Yoda, K	Can AI predict animal movements? Filling gaps in animal trajectories using inverse reinforcement learning	2018	ECOSPHERE
web_of_science	Palacios, MM; Malerba, ME; McCormick, MI	Multiple predator effects on juvenile prey survival	2018	OECOLOGIA
web_of_science	Tavares, RIS; Pestana, GC; Rocha, AD; Schiavone, DC; Guillermo-Ferreira, R	Come to the dark side: habitat selection of larval odonates depends on background visual patterns	2018	ECOLOGICAL ENTOMOLOGY
web_of_science	Rankin, EEW; Knowlton, JL; Gruner, DS; Flaspohler, DJ; Giardina, CP; Leopold, DR; Buckardt, A; Pitt, WC; Fukami, T	Vertical foraging shifts in Hawaiian forest birds in response to invasive rat removal	2018	PLOS ONE
web_of_science	Nykanen, M; Jessopp, M; Doyle, TK; Harman, LA; Canadas, A; Breen, P; Hunt, W; Mackey, M; Cadhla, OO; Reid, D; Rogan, E	Using tagging data and aerial surveys to incorporate availability bias in the abundance estimation of blue sharks (Prionace glauca)	2018	PLOS ONE
web_of_science	Behm, JE; Waite, BR; Hsieh, ST; Helmus, MR	Benefits and limitations of three-dimensional printing technology for ecological research	2018	BMC ECOLOGY
web_of_science	Machovsky-Capuska, GE; Miller, MGR; Silva, FRO; Amiot, C; Stockin, KA; Senior, AM; Schuckard, R; Melville, D; Raubenheimer, D	The nutritional nexus: Linking niche, habitat variability and prey composition in a generalist marine predator	2018	JOURNAL OF ANIMAL ECOLOGY
web_of_science	Corcos, D; Cerretti, P; Mei, M; Taglianti, AV; Paniccia, D; Santoiemma, G; De Biase, A; Marini, L	Predator and parasitoid insects along elevational gradients: role of temperature and habitat diversity	2018	OECOLOGIA
web_of_science	Braun, CA; Baird, TA; York, JR	Behavioural plasticity in physically variable microhabitats: a field test of potential adaptive consequences in male collared lizards (Crotaphytus collaris)	2018	BIOLOGICAL JOURNAL OF THE LINNEAN SOCIETY
web_of_science	Maciel, GA; Lutscher, F	Movement behaviour determines competitive outcome and spread rates in strongly heterogeneous landscapes	2018	THEORETICAL ECOLOGY
web_of_science	Bourdiol, J; Chou, CC; Perez, DM; Rockwell, PRY	Investigating the role of a mud structure in a fiddler crab: do semidomes have a reproductive function?	2018	BEHAVIORAL ECOLOGY AND SOCIOBIOLOGY
web_of_science	Sanchez-Ruiz, JA; Phillips, JS; Ives, AR; Gratton, C	Responses of orb-weaving spider aggregations to spatiotemporal variation in lake-to-land subsidies at Lake Myvatn, Iceland	2018	POLAR BIOLOGY
web_of_science	MacPherson, A; Yun, L; Barrera, TS; Agrawal, AF; Rundle, HD	The effects of male harm vary with female quality and environmental complexity in Drosophila melanogaster	2018	BIOLOGY LETTERS
web_of_science	Martinez-Laiz, G; Ros, M; Navarro-Barranco, C; Guerra-Garcia, JM	Habitat selection of intertidal caprellid amphipods in a changing scenario	2018	BEHAVIOURAL PROCESSES
web_of_science	Spoljar, M; Drazina, T; Lajtner, J; Sertic, MD; Radanovic, I; Wallace, RL; Matulic, D; Tomljanovic, T	Zooplankton assemblage in four temperate shallow waterbodies in association with habitat heterogeneity and alternative states	2018	LIMNOLOGICA
web_of_science	Denton, KK; Nonacs, P	Habitat complexity and predictability effects on finding and collecting food when ants search as cooperative groups	2018	ANIMAL BEHAVIOUR
web_of_science	Kilgour, RJ; McAdam, AG; Betini, GS; Norris, DR	Experimental evidence that density mediates negative frequency-dependent selection on aggression	2018	JOURNAL OF ANIMAL ECOLOGY
web_of_science	Odadi, WO; Riginos, C; Rubenstein, DI	Tightly Bunched Herding Improves Cattle Performance in African Savanna Rangeland	2018	RANGELAND ECOLOGY & MANAGEMENT
web_of_science	Moura, RF; Tizo-Pedroso, E; Del-Claro, K	Colony size, habitat structure, and prey size shape the predation ecology of a social pseudoscorpion from a tropical savanna	2018	BEHAVIORAL ECOLOGY AND SOCIOBIOLOGY
web_of_science	Muchemi, SK; Zebitz, CPW; Borgemeister, C; Akutse, KS; Foba, CN; Ekesi, S; Fiaboe, KKM	Acceptability and Suitability of Three Liriomyza Leafminer Species as Host for the Endoparasitoid Chrysocharis flacilla (Hymenoptera: Eulophidae)	2018	JOURNAL OF ECONOMIC ENTOMOLOGY
web_of_science	Shoup, DE; Broderius, CR	Effects of Vegetation Density on the Ontogeny to Piscivory of Juvenile Largemouth Bass	2018	NORTH AMERICAN JOURNAL OF FISHERIES MANAGEMENT
web_of_science	Attias, N; Oliveira-Santos, LGR; Fagan, WF; Mourao, G	Effects of air temperature on habitat selection and activity patterns of two tropical imperfect homeotherms	2018	ANIMAL BEHAVIOUR
web_of_science	Cuthbert, RN; Dick, JTA; Callaghan, A	Interspecific variation, habitat complexity and ovipositional responses modulate the efficacy of cyclopoid copepods in disease vector control	2018	BIOLOGICAL CONTROL
web_of_science	Fernandez, R; Kallal, RJ; Dimitrov, D; Ballesteros, JA; Arnedo, MA; Giribet, G; Hormiga, G	Phylogenomics, Diversification Dynamics, and Comparative Transcriptomics across the Spider Tree of Life	2018	CURRENT BIOLOGY
web_of_science	Pavageau, C; Gaucherel, C; Garcia, C; Ghazoul, J	Nesting sites of giant honeybees modulated by landscape patterns	2018	JOURNAL OF APPLIED ECOLOGY
web_of_science	Culumber, ZW; Kraft, B; Lemakos, V; Hoffner, E; Travis, J; Hughes, KA	GxG epistasis in growth and condition and the maintenance of genetic polymorphism in Gambusia holbrooki	2018	EVOLUTION
web_of_science	Will, AP; Kitaysky, AS	Variability in trophic level and habitat use in response to environmental forcing: isotopic niche dynamics of breeding seabirds in the southeastern Bering Sea	2018	MARINE ECOLOGY PROGRESS SERIES
web_of_science	Gauff, RPM; Bejarano, S; Madduppa, HH; Subhan, B; Dugeny, EMA; Perdana, YA; Ferse, SCA	Influence of predation risk on the sheltering behaviour of the coral-dwelling damselfish, Pomacentrus moluccensis	2018	ENVIRONMENTAL BIOLOGY OF FISHES
web_of_science	Webb, SJN; Hau, J; Schapiro, SJ	Captive chimpanzee (Pan troglodytes) behavior as a function of space per animal and enclosure type	2018	AMERICAN JOURNAL OF PRIMATOLOGY
web_of_science	Martelletti, S; Lingua, E; Meloni, F; Freppaz, M; Motta, R; Nosenzo, A; Marzano, R	Microsite manipulation in lowland oak forest restoration results in indirect effects on acorn predation	2018	FOREST ECOLOGY AND MANAGEMENT
web_of_science	Staudacher, K; Rubbmark, OR; Birkhofer, K; Malsher, G; Sint, D; Jonsson, M; Traugott, M	Habitat heterogeneity induces rapid changes in the feeding behaviour of generalist arthropod predators	2018	FUNCTIONAL ECOLOGY
web_of_science	Goldenberg, SU; Nagelkerken, I; Marangon, E; Bonnet, A; Ferreira, CM; Connell, SD	Ecological complexity buffers the impacts of future climate on marine consumers	2018	NATURE CLIMATE CHANGE
web_of_science	Pitcher, KA; Soluk, DA	Fish presence and inter-patch connectivity interactively alter the size of emergent insects in experimental enclosures	2018	ECOSPHERE
web_of_science	Bylak, A	The effects of brown trout (Salmo trutta morpha fario) on habitat selection by larval Fire Salamanders (Salamandra salamandra): a predator-avoidance strategy	2018	CANADIAN JOURNAL OF ZOOLOGY
web_of_science	Briscoe, DK; Fossette, S; Scales, KL; Hazen, EL; Bograd, SJ; Maxwell, SM; McHuron, EA; Robinson, PW; Kuhn, C; Costa, DP; Crowder, LB; Lewison, RL	Characterizing habitat suitability for a central-place forager in a dynamic marine environment	2018	ECOLOGY AND EVOLUTION
web_of_science	Al-Marayati, M; Edmunds, PJ	Octocoral distribution is associated with substratum orientation on coral reefs in St. John, US Virgin Islands	2018	JOURNAL OF EXPERIMENTAL MARINE BIOLOGY AND ECOLOGY
web_of_science	Garcia-Salgado, G; Rebollo, S; Perez-Camacho, L; Martinez-Hesterkamp, S; De la Montana, E; Domingo-Munoz, R; Madrigal-Gonzalez, J; Fernandez-Pereira, JM	Breeding habitat preferences and reproductive success of Northern Goshawk (Accipiter gentilis) in exotic Eucalyptus plantations in southwestern Europe	2018	FOREST ECOLOGY AND MANAGEMENT
web_of_science	Hening, A; Nguyen, DH; Yin, G	Stochastic population growth in spatially heterogeneous environments: the density-dependent case	2018	JOURNAL OF MATHEMATICAL BIOLOGY
web_of_science	Hammerschlag, N; Barley, SC; Irschick, DJ; Meeuwig, JJ; Nelson, ER; Meekan, MG	Predator declines and morphological changes in prey: evidence from coral reefs depleted of sharks	2018	MARINE ECOLOGY PROGRESS SERIES
web_of_science	Schoeman, MC; Monadjem, A	Community structure of bats in the savannas of southern Africa: influence of scale and human land-use	2018	HYSTRIX-ITALIAN JOURNAL OF MAMMALOGY
web_of_science	Granzotti, RV; Muniz, CM; Gomes, LC	Habitat complexity does not influence prey consumption in an experimental three-level trophic chain	2018	IHERINGIA SERIE ZOOLOGIA
web_of_science	Church, KDW; Grant, JWA	Does increasing habitat complexity favour particular personality types of juvenile Atlantic salmon, Salmo salar?	2018	ANIMAL BEHAVIOUR
web_of_science	Keiser, CN; Ingley, SJ; Toscano, BJ; Scharf, I; Pruitt, JN	Habitat complexity dampens selection on prey activity level	2018	ETHOLOGY
web_of_science	Champion, JM; Rosenfeld, JS; Shadwick, R	Effects of water velocity and substrate composition on foraging efficiency of an endangered benthic cyprinid, Nooksack dace (Rhinichthys cataractae subsp cataractae)	2018	HYDROBIOLOGIA
web_of_science	Manandhar, R; Wang, KH; Hooks, CRR; Wright, MG	Effects of strip-tilled cover cropping on the population density of thrips and predatory insects in a cucurbit agroecosystem	2017	JOURNAL OF ASIA-PACIFIC ENTOMOLOGY
web_of_science	Liversage, K; Nurkse, K; Kotta, J; Jarv, L	Environmental heterogeneity associated with European perch (Perca fluviatilis) predation on invasive round goby (Neogobius melanostomus)	2017	MARINE ENVIRONMENTAL RESEARCH
web_of_science	Nasir, MF; Ulrichs, C; Prozell, S; Scholler, M	Laboratory studies on parasitism of Plodia interpunctella (Hubner) (Lepidoptera: Pyralidae) by two species of Trichogramma Westwood (Hymenoptera: Trichogrammatidae) in different grains, and evaluation of traps for their monitoring	2017	JOURNAL OF STORED PRODUCTS RESEARCH
web_of_science	Collier, K; Townsend, SW; Manser, MB	Call concatenation in wild meerkats	2017	ANIMAL BEHAVIOUR
web_of_science	Keeley, WH; Bechard, MJ	NESTING BEHAVIOR, PROVISIONING RATES, AND PARENTAL ROLES OF FERRUGINOUS HAWKS IN NEW MEXICO	2017	JOURNAL OF RAPTOR RESEARCH
web_of_science	Juarez-Hernandez, LG; Tapia-Garcia, M	Spatial variation in species number, abundance and diversity of fish in Huatulco Bays, Oaxaca, Mexico	2017	REVISTA DE BIOLOGIA TROPICAL
web_of_science	Leslie, T; James, NC; Potts, WM; Rajkaran, A	The relationship between habitat complexity and nursery provision for an estuarine-dependent fish species in a permanently open South African Estuary	2017	ESTUARINE COASTAL AND SHELF SCIENCE
web_of_science	Gonzalez-Rivero, M; Harborne, AR; Herrera-Reveles, A; Bozec, YM; Rogers, A; Friedman, A; Ganase, A; Hoegh-Guldberg, O	Linking fishes to multiple metrics of coral reef structural complexity using three-dimensional technology	2017	SCIENTIFIC REPORTS
web_of_science	Peiffer, F; Bejarano, S; de Witte, GP; Wild, C	Ongoing removals of invasive lionfish in Honduras and their effect on native Caribbean prey fishes	2017	PEERJ
web_of_science	South, J; Dick, JTA; McCard, M; Barrios-O'Neill, D; Anton, A	Predicting predatory impact of juvenile invasive lionfish (Pterois volitans) on a crustacean prey using functional response analysis: effects of temperature, habitat complexity and light regimes	2017	ENVIRONMENTAL BIOLOGY OF FISHES
web_of_science	Terry, JCD; Morris, RJ; Bonsall, MB	Trophic interaction modifications: an empirical and theoretical framework	2017	ECOLOGY LETTERS
web_of_science	Bleicher, SS	The landscape of fear conceptual framework: definition and review of current applications and misuses	2017	PEERJ
web_of_science	Hickerson, CAM; Anthony, CD; Walton, BM	Eastern Red-backed Salamanders Regulate Top-Down Effects in a Temperate Forest-Floor Community	2017	HERPETOLOGICA
web_of_science	Jermacz, L; Andrzejczak, J; Arczynska, E; Zielska, J; Kobak, J	An enemy of your enemy is your friend: Impact of predators on aggregation behavior of gammarids	2017	ETHOLOGY
web_of_science	Karkarey, R; Alcoverro, T; Kumar, S; Arthur, R	Coping with catastrophe: foraging plasticity enables a benthic predator to survive in rapidly degrading coral reefs	2017	ANIMAL BEHAVIOUR
web_of_science	Collier, K; Radford, AN; Townsend, SW; Manser, MB	Wild dwarf mongooses produce general alert and predator-specific alarm calls	2017	BEHAVIORAL ECOLOGY
web_of_science	Byers, JE; Holmes, ZC; Malek, JC	Contrasting complexity of adjacent habitats influences the strength of cascading predatory effects	2017	OECOLOGIA
web_of_science	Hui, TY; Williams, GA	Experience matters: context-dependent decisions explain spatial foraging patterns in the deposit-feeding crab Scopimera intermedia	2017	PROCEEDINGS OF THE ROYAL SOCIETY B-BIOLOGICAL SCIENCES
web_of_science	Lihoreau, M; Charleston, MA; Senior, AM; Clissold, FJ; Raubenheimer, D; Simpson, SJ; Buhl, J	Collective foraging in spatially complex nutritional environments	2017	PHILOSOPHICAL TRANSACTIONS OF THE ROYAL SOCIETY B-BIOLOGICAL SCIENCES
web_of_science	Dunn, RP; Altieri, AH; Miller, K; Yeager, ME; Hovel, KA	Coral identity and structural complexity drive habitat associations and demographic processes for an increasingly important Caribbean herbivore	2017	MARINE ECOLOGY PROGRESS SERIES
web_of_science	Kayal, M; Bosserelle, P; Adjeroud, M	Bias associated with the detectability of the coral-eating pest crown-of-thorns seastar and implications for reef management	2017	ROYAL SOCIETY OPEN SCIENCE
web_of_science	Hanson, NKI; Thorpe, SKS; Chappell, J	Arboreal Postures Elicit Hand Preference when Accessing a Hard-to-Reach Foraging Device in Captive Bonobos (Pan paniscus)	2017	INTERNATIONAL JOURNAL OF PRIMATOLOGY
web_of_science	Hill, SD; Pawley, MDM; Ji, WH	Local habitat complexity correlates with song complexity in a vocally elaborate honeyeater	2017	AUSTRAL ECOLOGY
web_of_science	Borrego, N	Big cats as a model system for the study of the evolution of intelligence	2017	BEHAVIOURAL PROCESSES
web_of_science	Griffin, AS; Netto, K; Peneaux, C	Neophilia, innovation and learning in an urbanized world: a critical evaluation of mixed findings	2017	CURRENT OPINION IN BEHAVIORAL SCIENCES
web_of_science	Recknagel, H; Hooker, OE; Adams, CE; Elmer, KR	Ecosystem size predicts eco-morphological variability in a postglacial diversification	2017	ECOLOGY AND EVOLUTION
web_of_science	Tavares, RIS; Mandelli, AM; Mazao, GR; Guillermo-Ferreira, R	The relationship between habitat complexity and emergence time in damselflies	2017	LIMNOLOGICA
web_of_science	Atuo, FA; O'Connell, TJ	The landscape of fear as an emergent property of heterogeneity: Contrasting patterns of predation risk in grassland ecosystems	2017	ECOLOGY AND EVOLUTION
web_of_science	Curtis, JS; Wall, KR; Albins, MA; Stallings, CD	Diet shifts in a native mesopredator across a range of invasive lionfish biomass	2017	MARINE ECOLOGY PROGRESS SERIES
web_of_science	Liu, L; Dong, BC; Alpert, P; Yu, FH	Effects of soil substrate heterogeneity and moisture on interspecific competition between Alternanthera philoxeroides and four native species	2017	JOURNAL OF PLANT ECOLOGY
web_of_science	Morandini, V; de Benito, E; Newton, I; Ferrer, M	Natural expansion versus translocation in a previously human-persecuted bird of prey	2017	ECOLOGY AND EVOLUTION
web_of_science	Van Buskirk, J	Spatially heterogeneous selection in nature favors phenotypic plasticity in anuran larvae	2017	EVOLUTION
web_of_science	Meyer, X; MacIntosh, AJJ; Chiaradia, A; Kato, A; Mattern, T; Sueur, C; Ropert-Coudert, Y	Shallow divers, deep waters and the rise of behavioural stochasticity	2017	MARINE BIOLOGY
web_of_science	Vejrikova, I; Eloranta, AP; Vejrik, L; Smejkal, M; Cech, M; Sajdlova, Z; Frouzova, J; Kiljunen, M; Peterka, J	Macrophytes shape trophic niche variation among generalist fishes	2017	PLOS ONE
web_of_science	Potts, JR; Petrovskii, SV	Fortune favours the brave: Movement responses shape demographic dynamics in strongly competing populations	2017	JOURNAL OF THEORETICAL BIOLOGY
web_of_science	Carlos, EH; Weston, MA; Gibson, M	Avian responses to an emergent, wetland weed	2017	AUSTRAL ECOLOGY
web_of_science	Scheffel, WA; Heck, KL; Rozas, LP	EFFECT OF HABITAT COMPLEXITY ON PREDATOR-PREY RELATIONSHIPS: IMPLICATIONS FOR BLACK MANGROVE RANGE EXPANSION INTO NORTHERN GULF OF MEXICO SALT MARSHES	2017	JOURNAL OF SHELLFISH RESEARCH
web_of_science	Sepulveda, DA; Zepeda-Paulo, F; Ramirez, CC; Lavandero, B; Figueroa, CC	Loss of host fidelity in highly inbred populations of the parasitoid wasp Aphidius ervi (Hymenoptera: Braconidae)	2017	JOURNAL OF PEST SCIENCE
web_of_science	Paez, DJ; Dodson, JJ	Environment-specific heritabilities and maternal effects for body size, morphology and survival in juvenile Atlantic salmon (Salmo salar): evidence from a field experiment	2017	ENVIRONMENTAL BIOLOGY OF FISHES
web_of_science	Kochhann, D; Val, AL	Social hierarchy and resting metabolic rate in the dwarf cichlid Apistogramma agassizii: the role of habitat enrichment	2017	HYDROBIOLOGIA
web_of_science	Dubuc-Messier, G; Reale, D; Perret, P; Charmantier, A	Environmental heterogeneity and population differences in blue tits personality traits	2017	BEHAVIORAL ECOLOGY
web_of_science	Brooker, RM; Dixson, DL	Intertidal crustaceans use seaweed-derived chemical cues to mitigate predation risk	2017	BEHAVIORAL ECOLOGY AND SOCIOBIOLOGY
web_of_science	Raynor, EJ; Beyer, HL; Briggs, JM; Joern, A	Complex variation in habitat selection strategies among individuals driven by extrinsic factors	2017	ECOLOGY AND EVOLUTION
web_of_science	Bodmer, MDV; Wheeler, PM; Hendrix, AM; Cesarano, DN; East, AS; Exton, DA	Interacting effects of temperature, habitat and phenotype on predator avoidance behaviour in Diadema antillarum: implications for restorative conservation	2017	MARINE ECOLOGY PROGRESS SERIES
web_of_science	Delhey, K; Peters, A	Conservation implications of anthropogenic impacts on visual communication and camouflage	2017	CONSERVATION BIOLOGY
web_of_science	Tupper, M; Juanes, F	Testing foraging arena theory: The effects of conspecific density and habitat type on time and nergy budgets of juvenile cunner	2017	JOURNAL OF EXPERIMENTAL MARINE BIOLOGY AND ECOLOGY
web_of_science	Mendes, ES; Fonseca, C; Marques, SF; Maia, D; Pereira, MJR	Bat richness and activity in heterogeneous landscapes: guild-specific and scale-dependent?	2017	LANDSCAPE ECOLOGY
web_of_science	Zee, PC; Liu, J; Velicer, GJ	Pervasive, yet idiosyncratic, epistatic pleiotropy during adaptation in a behaviourally complex microbe	2017	JOURNAL OF EVOLUTIONARY BIOLOGY
web_of_science	Strandburg-Peshkin, A; Farine, DR; Crofoot, MC; Couzin, ID	Habitat and social factors shape individual decisions and emergent group structure during baboon collective movement	2017	ELIFE
web_of_science	Polo-Cavia, N; Gomez-Mestre, I	Pigmentation plasticity enhances crypsis in larval newts: associated metabolic cost and background choice behaviour	2017	SCIENTIFIC REPORTS
web_of_science	Winandy, L; Legrand, P; Denoel, M	Habitat selection and reproduction of newts in networks of fish and fishless aquatic patches	2017	ANIMAL BEHAVIOUR
web_of_science	Doherty, TS; Ritchie, EG	Stop Jumping the Gun: A Call for Evidence-Based Invasive Predator Management	2017	CONSERVATION LETTERS
web_of_science	Spiegel, O; Leu, ST; Bull, CM; Sih, A	What's your move? Movement as a link between personality and spatial dynamics in animal populations	2017	ECOLOGY LETTERS
web_of_science	Uhrin, M; Benda, P; Kanuch, P	Different responses of attic-dwelling bat species to landscape naturalness	2017	MAMMALIAN BIOLOGY
web_of_science	Morris, DW	Spatial scale in games of habitat selection, patch use, and sympatric speciation	2017	ISRAEL JOURNAL OF ECOLOGY & EVOLUTION
web_of_science	Scheel, D; Leite, T; Mather, J; Langford, K	Diversity in the diet of the predator Octopus cyanea in the coral reef system of Moorea, French Polynesia	2017	JOURNAL OF NATURAL HISTORY
web_of_science	Nasir, DM; Goh, TG; Bakri, A; Rahim, F; Mohamed, Z; Yusoff, NR	Web characteristics determine niche partitioning for orb-web spiders (Araneae, Tetragnathidae) in Malaysia	2017	ORIENTAL INSECTS
web_of_science	Sassi, PL; Cuevas, MF; Menendez, J; Dacar, MA	Feeding strategies of a small mammal (Phyllotis xanthopygus, Rodentia Cricetidae) at diverse altitudes in the Central Andes, Argentina	2017	ETHOLOGY ECOLOGY & EVOLUTION
web_of_science	Ullah, I; Zuberi, A; Khan, KU; Ahmad, S; Thornqvist, PO; Winberg, S	Effects of enrichment on the development of behaviour in an endangered fish mahseer (Tor putitora)	2017	APPLIED ANIMAL BEHAVIOUR SCIENCE
web_of_science	Magel, JMT; Pleizier, N; Wilson, ADM; Shultz, AD; Chang, MNV; Moon, TW; Cooke, SJ	Do physical habitat complexity and predator cues influence the baseline and stress-induced glucocorticoid levels of a mangrove-associated fish?	2017	COMPARATIVE BIOCHEMISTRY AND PHYSIOLOGY A-MOLECULAR & INTEGRATIVE PHYSIOLOGY
web_of_science	Furman, BT; Jackson, LJ; Peterson, BJ	Edaphic resource foraging by Zostera marina (Linnaeus) patches	2017	JOURNAL OF EXPERIMENTAL MARINE BIOLOGY AND ECOLOGY
web_of_science	Frias-Torres, S	Captive Bred, Adult Giant Clams Survive Restoration in the Wild in Seychelles, Indian Ocean	2017	FRONTIERS IN MARINE SCIENCE
web_of_science	Queiroz, N; Vila-Pouca, C; Couto, A; Southall, EJ; Mucientes, G; Humphries, NE; Sims, DW	Convergent Foraging Tactics of Marine Predators with Different Feeding Strategies across Heterogeneous Ocean Environments	2017	FRONTIERS IN MARINE SCIENCE
web_of_science	Coimbra, JP; Pettigrew, JD; Kaswera-Kyamakya, C; Gilissen, E; Collin, SP; Manger, PR	Retinal ganglion cell topography and spatial resolving power in African megachiropterans: Influence of roosting microhabitat and foraging	2017	JOURNAL OF COMPARATIVE NEUROLOGY
web_of_science	Moss, WE; Alldredge, MW; Logan, KA; Pauli, JN	Human expansion precipitates niche expansion for an opportunistic apex predator (Puma concolor)	2016	SCIENTIFIC REPORTS
web_of_science	Marco-Mendez, C; Wessel, C; Scheffel, W; Ferrero-Vicente, L; Fernandez-Torquemada, Y; Cebrian, J; Heck, KL; Sanchez-Lizaso, JL	Lack of Impact of Posidonia oceanica Leaf Nutrient Enrichment on Sarpa salpa Herbivory: Additional Evidence for the Generalist Consumer Behavior of This Cornerstone Mediterranean Herbivore	2016	PLOS ONE
web_of_science	Hellstrom, G; Heynen, M; Borcherding, J; Magnhagen, C	Individual consistency and context dependence in group-size preference of Eurasian perch	2016	BEHAVIOURAL PROCESSES
web_of_science	Borkowski, J; Ukalska, J; Jurkiewicz, J; Checko, E	Living on the boundary of a post-disturbance forest area: The negative influence of security cover on red deer home range size	2016	FOREST ECOLOGY AND MANAGEMENT
web_of_science	Eggertsen, L; Hammar, L; Gullstorm, M	Effects of tidal current-induced flow on reef fish behaviour and function on a subtropical rocky reef	2016	MARINE ECOLOGY PROGRESS SERIES
web_of_science	Miyashita, LK; Richardson, JP; Duffy, JE	Effects of predator richness and habitat heterogeneity on prey suppression in an estuarine food chain	2016	MARINE ECOLOGY PROGRESS SERIES
web_of_science	Yamaguchi, A; Takatsu, K; Kishida, O	Contacts with large, active individuals intensify the predation risk of small conspecifics	2016	ECOLOGY
web_of_science	Verschut, TA; Becher, PG; Anderson, P; Hamback, PA	Disentangling associational effects: both resource density and resource frequency affect search behaviour in complex environments	2016	FUNCTIONAL ECOLOGY
web_of_science	Bartumeus, F; Campos, D; Ryu, WS; Lloret-Cabot, R; Mendez, V; Catalan, J	Foraging success under uncertainty: search tradeoffs and optimal space use	2016	ECOLOGY LETTERS
web_of_science	Pitcher, KA; Soluk, DA	Inter-patch connectivity and intra-patch structure differentially alter prey consumption by multiple predators	2016	ECOSPHERE
web_of_science	Zhang, Y; Prins, HHT; Versluijs, M; Wessels, R; Cao, L; de Boer, WF	Experimental Evidence Shows the Importance of Behavioural Plasticity and Body Size under Competition in Waterfowl	2016	PLOS ONE
web_of_science	Enefalk, A; Bergman, E	Effect of fine wood on juvenile brown trout behaviour in experimental stream channels	2016	ECOLOGY OF FRESHWATER FISH
web_of_science	Tarjuelo, R; Vergara, P; Martinez-Padilla, J	Intra-sexual competition modulates calling behavior and its association with secondary sexual traits	2016	BEHAVIORAL ECOLOGY AND SOCIOBIOLOGY
web_of_science	Aranda, R; Graciolli, G	Environmental Heterogeneity in Parasitoid-Host Interaction for Mutillidae (Hymenoptera: Apocrita)	2016	ENVIRONMENTAL ENTOMOLOGY
web_of_science	Chacin, DH; Stallings, CD	Disentangling fine- and broad-scale effects of habitat on predator-prey interactions	2016	JOURNAL OF EXPERIMENTAL MARINE BIOLOGY AND ECOLOGY
web_of_science	Campos, CM; Campos, VE; Miguel, F; Cona, MI	Management of Protected Areas and Its Effect on an Ecosystem Function: Removal of Prosopis flexuosa Seeds by Mammals in Argentinian Drylands	2016	PLOS ONE
web_of_science	Gilroy, JJ; Lockwood, JL	Simple settlement decisions explain common dispersal patterns in territorial species	2016	JOURNAL OF ANIMAL ECOLOGY
web_of_science	Morris, DW; Lundberg, P; Brown, JS	On strategies of plant behaviour: evolutionary games of habitat selection, defence, and foraging	2016	EVOLUTIONARY ECOLOGY RESEARCH
web_of_science	Smith, ANH; Anderson, MJ	Marine reserves indirectly affect fine-scale habitat associations, but not overall densities, of small benthic fishes	2016	ECOLOGY AND EVOLUTION
web_of_science	Nepal, KCV; Pant, M; Jansen, CR; Colombo, RE	Seasonal patterns in diet composition of adult shovelnose sturgeon in a free-flowing river	2016	JOURNAL OF FRESHWATER ECOLOGY
web_of_science	Yusah, KM; Foster, WA	Tree size and habitat complexity affect ant communities (Hymenoptera: Formicidae) in the high canopy of Bornean rain forest	2016	MYRMECOLOGICAL NEWS
web_of_science	Auger-Methe, M; Derocher, AE; DeMars, CA; Plank, MJ; Codling, EA; Lewis, MA	Evaluating random search strategies in three mammals from distinct feeding guilds	2016	JOURNAL OF ANIMAL ECOLOGY
web_of_science	Bengfort, M; Malchow, H; Hilker, FM	The Fokker-Planck law of diffusion and pattern formation in heterogeneous environments	2016	JOURNAL OF MATHEMATICAL BIOLOGY
web_of_science	Campanella, F; Taylor, JC	Investigating acoustic diversity of fish aggregations in coral reef ecosystems from multifrequency fishery sonar surveys	2016	FISHERIES RESEARCH
web_of_science	Aspaas, S; Grefsrud, ES; Ferno, A; Jensen, KH; Trengereid, H; Agnalt, AL	An Enriched Environment Promotes Shelter-Seeking Behaviour and Survival of Hatchery-Produced Juvenile European Lobster (Homarus gammarus)	2016	PLOS ONE
web_of_science	Crooks, JA; Chang, AL; Ruiz, GM	Decoupling the response of an estuarine shrimp to architectural components of habitat structure	2016	PEERJ
web_of_science	Manenti, R; Melotto, A; Denoel, M; Ficetola, GF	Amphibians breeding in refuge habitats have larvae with stronger antipredator responses	2016	ANIMAL BEHAVIOUR
web_of_science	Styring, AR; Ragai, R; Zakaria, M; Sheldon, FH	Foraging ecology and occurrence of 7 sympatric babbler species (Timaliidae) in the lowland rainforest of Borneo and peninsular Malaysia	2016	CURRENT ZOOLOGY
web_of_science	Banks, JE; Gagic, V	Aphid parasitoids respond to vegetation heterogeneity but not to fragmentation scale: An experimental field study	2016	BASIC AND APPLIED ECOLOGY
web_of_science	Foerster, S; Zhong, Y; Pintea, L; Murray, CM; Wilson, ML; Mjungu, DC; Pusey, AE	Feeding habitat quality and behavioral trade-offs in chimpanzees: a case for species distribution models	2016	BEHAVIORAL ECOLOGY
web_of_science	Gregor, CA; Anderson, TW	Relative importance of habitat attributes to predation risk in a temperate reef fish	2016	ENVIRONMENTAL BIOLOGY OF FISHES
web_of_science	Donadio, E; Buskirk, SW	Linking predation risk, ungulate antipredator responses, and patterns of vegetation in the high Andes	2016	JOURNAL OF MAMMALOGY
web_of_science	Smith-Aguilar, SE; Ramos-Fernandez, G; Getz, WM	Seasonal Changes in Socio-Spatial Structure in a Group of Free-Living Spider Monkeys (Ateles geoffroyi)	2016	PLOS ONE
web_of_science	Chandler, HC; Gorman, TA; Haas, CA	The Effects of Crayfish Predation and Vegetation Cover on Tadpole Growth, Survival, and Nonlethal Injury	2016	JOURNAL OF HERPETOLOGY
web_of_science	Galatowitsch, ML; McIntosh, AR	Trait flexibility of generalist invertebrates exposed to contrasting predation and drying stressors	2016	FRESHWATER BIOLOGY
web_of_science	Bartholomew, A; Hafezi, SA; Karimi, S	Effects of habitat complexity on the abundance, species richness and size of darkling beetles (Tenebrionidae) in artificial vegetation	2016	JOURNAL OF ARID ENVIRONMENTS
web_of_science	Kok, JE; Graham, NAJ; Hoogenboom, MO	Climate-driven coral reorganisation influences aggressive behaviour in juvenile coral-reef fishes	2016	CORAL REEFS
web_of_science	Ford, JR; Shima, JS; Swearer, SE	Interactive effects of shelter and conspecific density shape mortality, growth, and condition in juvenile reef fish	2016	ECOLOGY
web_of_science	Ajemian, MJ; Kenworthy, MD; Sanchez-Lizaso, JL; Cebrian, J	Aggregation dynamics and foraging behaviour of striped red mullet Mullus surmuletus in the western Mediterranean Sea	2016	JOURNAL OF FISH BIOLOGY
web_of_science	Chakraborty, K	Ecological Complexity and Feedback Control in a Prey-Predator System with Holling Type III Functional Response	2016	COMPLEXITY
web_of_science	de Fouw, J; van der Heide, T; Oudman, T; Maas, LRM; Piersma, T; van Gils, JA	Structurally complex sea grass obstructs the sixth sense of a specialized avian molluscivore	2016	ANIMAL BEHAVIOUR
web_of_science	Vetter, SG; Brandstatter, C; Macheiner, M; Suchentrunk, F; Gerritsmann, H; Bieber, C	Shy is sometimes better: personality and juvenile body mass affect adult reproductive success in wild boars, Sus scrofa	2016	ANIMAL BEHAVIOUR
web_of_science	Moriarty, KM; Epps, CW; Zielinski, WJ	Forest thinning changes movement patterns and habitat use by Pacific marten	2016	JOURNAL OF WILDLIFE MANAGEMENT
web_of_science	Branch, CL; Pravosudov, VV	Do Male Mountain Chickadees Discriminate between Local and Non-Local Elevation Intruders?	2016	ETHOLOGY
web_of_science	Han, CS; Brooks, RC; Jablonski, PG	Fluctuating sexual selection and the evolution of a courtship strategy	2016	BEHAVIORAL ECOLOGY
web_of_science	Zhao, QH; Pan, Y; Griffin, JN; Sun, JZ; Sun, SC	Contrasting trophic-cascade effects driven by variation in morphology of the perches used by a larval damselfly	2016	FRESHWATER BIOLOGY
web_of_science	Reuter, H; Kruse, M; Rovellini, A; Breckling, B	Evolutionary trends in fish schools in heterogeneous environments	2016	ECOLOGICAL MODELLING
web_of_science	Kramer, MJ; Bellwood, O; Bellwood, DR	Foraging and microhabitat use by crustacean-feeding wrasses on coral reefs	2016	MARINE ECOLOGY PROGRESS SERIES
web_of_science	Kautz, M; Imron, MA; Dworschak, K; Schopf, R	Dispersal variability and associated population-level consequences in tree-killing bark beetles	2016	MOVEMENT ECOLOGY
web_of_science	Sha, JCM; Ismail, R; Marlena, D; Lee, JL	Environmental complexity and feeding enrichment can mitigate effects of space constraints in captive callitrichids	2016	LABORATORY ANIMALS
web_of_science	Clark, SR; Schaefer, JF	Ecological influences on the local movement dynamics of the blackspotted topminnow, Fundulus olivaceus	2016	BEHAVIORAL ECOLOGY AND SOCIOBIOLOGY
web_of_science	Borrego, N; Gaines, M	Social carnivores outperform asocial carnivores on an innovative problem	2016	ANIMAL BEHAVIOUR
web_of_science	Roy, T; Bhat, A	Learning and Memory in Juvenile Zebrafish: What makes the Difference - Population or Rearing Environment?	2016	ETHOLOGY
web_of_science	Kang, CK; Kim, YE; Jang, Y	Colour and pattern change against visually heterogeneous backgrounds in the tree frog Hyla japonica	2016	SCIENTIFIC REPORTS
web_of_science	Parsons, MA; Barkley, TC; Rachlow, JL; Johnson-Maynard, JL; Johnson, TR; Milling, CR; Hammel, JE; Leslie, I	Cumulative effects of an herbivorous ecosystem engineer in a heterogeneous landscape	2016	ECOSPHERE
web_of_science	Thompson, LM; Grayson, KL; Johnson, DM	Forest edges enhance mate-finding in the invasive European gypsy moth, Lymantria dispar	2016	ENTOMOLOGIA EXPERIMENTALIS ET APPLICATA
web_of_science	de Rijk, M; Krijn, M; Jenniskens, W; Engel, B; Dicke, M; Poelman, EH	Flexible parasitoid behaviour overcomes constraint resulting from position of host and nonhost herbivores	2016	ANIMAL BEHAVIOUR
web_of_science	Humphries, NE; Schaefer, KM; Fuller, DW; Phillips, GEM; Wilding, C; Sims, DW	Scale-dependent to scale-free: daily behavioural switching and optimized searching in a marine predator	2016	ANIMAL BEHAVIOUR
web_of_science	Gutierrez, MF; Mayora, G	Influence of macrophyte integrity on zooplankton habitat preference, emphasizing the released phenolic compounds and chromophoric dissolved organic matter	2016	AQUATIC ECOLOGY
web_of_science	Figueiredo, BRS; Mormul, RP; Chapman, BB; Lolis, LA; Fiori, LF; Benedito, E	Turbidity amplifies the non-lethal effects of predation and affects the foraging success of characid fish shoals	2016	FRESHWATER BIOLOGY
web_of_science	Jana, D; Ray, S	Impact of physical and behavioral prey refuge on the stability and bifurcation of Gause type Filippov prey-predator system	2016	MODELING EARTH SYSTEMS AND ENVIRONMENT
web_of_science	Whiteside, MA; Sage, R; Madden, JR	Multiple behavioural, morphological and cognitive developmental changes arise from a single alteration to early life spatial environment, resulting in fitness consequences for released pheasants	2016	ROYAL SOCIETY OPEN SCIENCE
web_of_science	Fernandez-Bellon, D; Cortes-Avizanda, A; Arenas, R; Donazar, JA	Density-dependent productivity in a colonial vulture at two spatial scales	2016	ECOLOGY
web_of_science	Bilhete, C; Grant, JWA	Short-term Costs and Benefits of Habitat Complexity for a Territorial Fish	2016	ETHOLOGY
web_of_science	Mammides, C; Kounnamas, C; Goodale, E; Kadis, C	Do unpaved, low-traffic roads affect bird communities?	2016	ACTA OECOLOGICA-INTERNATIONAL JOURNAL OF ECOLOGY
web_of_science	Wasserman, RJ; Alexander, ME; Weyl, OLF; Barrios-O'Neill, D; Froneman, PW; Dalu, T	Emergent effects of structural complexity and temperature on predator-prey interactions	2016	ECOSPHERE
web_of_science	Murray, GPD; Stillman, RA; Britton, JR	Habitat complexity and food item size modify the foraging behaviour of a freshwater fish	2016	HYDROBIOLOGIA
web_of_science	Wallenbeck, A; Wilhelmsson, S; Jonsson, L; Gunnarsson, S; Yngvesson, J	Behaviour in one fast-growing and one slower-growing broiler (Gallus gallus domesticus) hybrid fed a high-or low-protein diet during a 10-week rearing period	2016	ACTA AGRICULTURAE SCANDINAVICA SECTION A-ANIMAL SCIENCE
web_of_science	Nunes, JDCC; Loiola, M; Miranda, RJ; Sampaio, CLS; Barros, F	Are Abrolhos no-take area sites of naive fish? An evaluation using flight initiation distance of labrids	2016	NEOTROPICAL ICHTHYOLOGY
web_of_science	Lee, MH; Zhang, ZQ	Habitat structure and its influence on populations of Amblydromalus limonicus (Acari: Phytoseiidae)	2016	SYSTEMATIC AND APPLIED ACAROLOGY
web_of_science	Kientz, JL; Barnes, ME	Structural Complexity Improves the Rearing Performance of Rainbow Trout in Circular Tanks	2016	NORTH AMERICAN JOURNAL OF AQUACULTURE
web_of_science	Benevides, LJ; Nunes, JDCC; Costa, TLA; Sampaio, CLS	Flight response of the barber surgeonfish, Acanthurus bahianus Castelnau, 1855 (Teleostei: Acanthuridae), to spearfisher presence	2016	NEOTROPICAL ICHTHYOLOGY
web_of_science	Pichova, K; Nordgreen, J; Leterrier, C; Kostal, L; Moe, RO	The effects of food-related environmental complexity on litter directed behaviour, fear and exploration of novel stimuli in young broiler chickens	2016	APPLIED ANIMAL BEHAVIOUR SCIENCE
web_of_science	Hovel, KA; Warneke, AM; Virtue-Hilborn, SP; Sanchez, AE	Mesopredator foraging success in eelgrass (Zostera marina L.): Relative effects of epiphytes, shoot density, and prey abundance	2016	JOURNAL OF EXPERIMENTAL MARINE BIOLOGY AND ECOLOGY
web_of_science	Dominguez-Lopez, ME; Diego-Rasilla, FJ; Ortega-Leon, AM	Effects of sex and microhabitat structure on escape behaviour in the diurnal gecko Gonatodes albogularis	2016	ANIMAL BIOLOGY
web_of_science	Catano, LB; Rojas, MC; Malossi, RJ; Peters, JR; Heithaus, MR; Fourqurean, JW; Burkepile, DE	Reefscapes of fear: predation risk and reef heterogeneity interact to shape herbivore foraging behaviour	2016	JOURNAL OF ANIMAL ECOLOGY
web_of_science	Ross, CT; Winterhalder, B	Sit-and-wait versus active-search hunting: A behavioral ecological model of optimal search mode	2015	JOURNAL OF THEORETICAL BIOLOGY
web_of_science	Stefan, LM; Gomez-Diaz, E; Elguero, E; Proctor, HC; McCoy, KD; Gonzalez-Solis, J	Niche Partitioning of Feather Mites within a Seabird Host, Calonectris borealis	2015	PLOS ONE
web_of_science	Lowther, AD; Lydersen, C; Kovacs, KM	A sum greater than its parts: merging multi-predator tracking studies to increase ecological understanding	2015	ECOSPHERE
web_of_science	Camprodon, J; Faus, J; Salvanya, P; Soler-Zurita, J; Romero, JL	Suitability of poplar plantations for a cavity-nesting specialist, the Lesser Spotted Woodpecker Dendrocopos minor, in the Mediterranean mosaic landscape	2015	ACTA ORNITHOLOGICA
web_of_science	Shantz, AA; Ladd, MC; Schrack, E; Burkepile, DE	Fish-derived nutrient hotspots shape coral reef benthic communities	2015	ECOLOGICAL APPLICATIONS
web_of_science	Kostenko, O; Lammers, M; Grootemaat, S; Kroon, T; Harvey, JA; Van Geem, M; Bezemer, TM	Effects of plant diversity and structural complexity on parasitoid behaviour in a field experiment	2015	ECOLOGICAL ENTOMOLOGY
web_of_science	Medoc, V; Albert, H; Spataro, T	Functional response comparisons among freshwater amphipods: ratio-dependence and higher predation for Gammarus pulex compared to the non-natives Dikerogammarus villosus and Echinogammarus berilloni	2015	BIOLOGICAL INVASIONS
web_of_science	Moriarty, KM; Epps, CW; Betts, MG; Hance, DJ; Bailey, JD; Zielinski, WJ	Experimental evidence that simplified forest structure interacts with snow cover to influence functional connectivity for Pacific martens	2015	LANDSCAPE ECOLOGY
web_of_science	Delarue, EMP; Kerr, SE; Rymer, TL	Habitat complexity, environmental change and personality: A tropical perspective	2015	BEHAVIOURAL PROCESSES
web_of_science	Boada, J; Arthur, R; Farina, S; Santana, Y; Mascaro, O; Romero, J; Alcoverro, T	Hotspots of predation persist outside marine reserves in the historically fished Mediterranean Sea	2015	BIOLOGICAL CONSERVATION
web_of_science	Rueda, L; Massuti, E; Alvarez-Berastegui, D; Hidalgo, M	Effect of intra-specific competition, surface chlorophyll and fishing on spatial variation of gadoid's body condition	2015	ECOSPHERE
web_of_science	Kruidhof, HM; Roberts, AL; Magdaraog, P; Munoz, D; Gols, R; Vet, LEM; Hoffmeister, TS; Harvey, JA	Habitat complexity reduces parasitoid foraging efficiency, but does not prevent orientation towards learned host plant odours	2015	OECOLOGIA
web_of_science	Johansen, JL; Pratchett, MS; Messmer, V; Coker, DJ; Tobin, AJ; Hoey, AS	Large predatory coral trout species unlikely to meet increasing energetic demands in a warming ocean	2015	SCIENTIFIC REPORTS
web_of_science	Rhebergen, F; Taylor, RC; Ryan, MJ; Page, RA; Halfwerk, W	Multimodal cues improve prey localization under complex environmental conditions	2015	PROCEEDINGS OF THE ROYAL SOCIETY B-BIOLOGICAL SCIENCES
web_of_science	Mendo, T; Lyle, JM; Moltschaniwskyj, NA; Semmens, JM	Early post-settlement mortality of the scallop Pecten fumatus and the role of algal mats as a refuge from predation	2015	ICES JOURNAL OF MARINE SCIENCE
web_of_science	Monestier, C; Morellet, N; Gaillard, JM; Cargnelutti, B; Vanpe, C; Hewison, AJM	Is a proactive mum a good mum? A mother's coping style influences early fawn survival in roe deer	2015	BEHAVIORAL ECOLOGY
web_of_science	Abu Baker, MA; Emerson, SE; Brown, JS	Foraging and habitat use of eastern cottontails (Sylvilagus floridanus) in an urban landscape	2015	URBAN ECOSYSTEMS
web_of_science	Berger-Tal, O; Bar-David, S	Recursive movement patterns: review and synthesis across species	2015	ECOSPHERE
web_of_science	Carroll, JM; Jackson, LJ; Peterson, BJ	The Effect of Increasing Habitat Complexity on Bay Scallop Survival in the Presence of Different Decapod Crustacean Predators	2015	ESTUARIES AND COASTS
web_of_science	McClure, ML; Burdett, CL; Farnsworth, ML; Lutman, MW; Theobald, DM; Riggs, PD; Grear, DA; Miller, RS	Modeling and Mapping the Probability of Occurrence of Invasive Wild Pigs across the Contiguous United States	2015	PLOS ONE
web_of_science	Lostrom, S; Evans, JP; Grierson, PF; Collin, SP; Davies, PM; Kelley, JL	Linking stream ecology with morphological variability in a native freshwater fish from semi-arid Australia	2015	ECOLOGY AND EVOLUTION
web_of_science	Yuen, CH; Pillay, N; Heinrichs, M; Schoepf, I; Schradin, C	Personality does not constrain social and behavioural flexibility in African striped mice	2015	BEHAVIORAL ECOLOGY AND SOCIOBIOLOGY
web_of_science	Amaral, DSSL; Venzon, M; Perez, AL; Schmidt, JM; Harwood, JD	Coccinellid interactions mediated by vegetation heterogeneity	2015	ENTOMOLOGIA EXPERIMENTALIS ET APPLICATA
web_of_science	Hayashi, M; Bakkali, M; Hyde, A; Goodacre, SL	Sail or sink: novel behavioural adaptations on water in aerially dispersing species	2015	BMC EVOLUTIONARY BIOLOGY
web_of_science	Briones-Fourzan, P; Dominguez-Gallegos, R; Lozano-Alvarez, E	Aggressive behaviour of spotted spiny lobsters (Panulirus guttatus) in different social contexts: the influence of sex, size, and missing limbs	2015	ICES JOURNAL OF MARINE SCIENCE
web_of_science	Keck, VA; Edgerton, DS; Hajizadeh, S; Swift, LL; Dupont, WD; Lawrence, C; Boyd, KL	Effects of Habitat Complexity on Pair-Housed Zebrafish	2015	JOURNAL OF THE AMERICAN ASSOCIATION FOR LABORATORY ANIMAL SCIENCE
web_of_science	Leal, ICS; de Araujo, ME; da Cunha, SR; Pereira, PHC	The influence of fire-coral colony size and agonistic behaviour of territorial damselfish on associated coral reef fish communities	2015	MARINE ENVIRONMENTAL RESEARCH
web_of_science	Cardoso, SC; Bshary, R; Mazzei, R; Paitio, JR; Oliveira, RF; Soares, MC	Arginine vasotocin modulates associative learning in a mutualistic cleaner fish	2015	BEHAVIORAL ECOLOGY AND SOCIOBIOLOGY
web_of_science	McDermott, ME; Rodewald, AD; Matthews, SN	Managing tropical agroforestry for conservation of flocking migratory birds	2015	AGROFORESTRY SYSTEMS
web_of_science	Nichols, KD; Segui, L; Hovel, KA	Effects of predators on sea urchin density and habitat use in a southern California kelp forest	2015	MARINE BIOLOGY
web_of_science	Sohel, S; Lindstrom, K	Algal Turbidity Reduces Risk Assessment Ability of the Three-Spined Stickleback	2015	ETHOLOGY
web_of_science	Naslund, J; Bererhi, B; Johnsson, JI	Design of Emergence Test Arenas Can Affect the Results of Boldness Assays	2015	ETHOLOGY
web_of_science	Weiser, M; Smycka, J	A simple model for the influence of habitat resource availability on lateral clonal spread	2015	PROCEEDINGS OF THE ROYAL SOCIETY B-BIOLOGICAL SCIENCES
web_of_science	Rosenblatt, AE; Nifong, JC; Heithaus, MR; Mazzotti, FJ; Cherkiss, MS; Jeffery, BM; Elsey, RM; Decker, RA; Silliman, BR; Guillette, LJ; Lowers, RH; Larson, JC	Factors affecting individual foraging specialization and temporal diet stability across the range of a large generalist apex predator	2015	OECOLOGIA
web_of_science	Fox, NJ; Marion, G; Davidson, RS; White, PCL; Hutchings, MR	Climate-driven tipping-points could lead to sudden, high-intensity parasite outbreaks	2015	ROYAL SOCIETY OPEN SCIENCE
web_of_science	Larranaga, N; Steingrimsson, SO	Shelter availability alters diel activity and space use in a stream fish	2015	BEHAVIORAL ECOLOGY
web_of_science	Nunes, JDCC; Sampaio, CLS; Barros, F	The influence of structural complexity and reef habitat types on flight initiation distance and escape behaviors in labrid fishes	2015	MARINE BIOLOGY
web_of_science	Renick, VC; Anderson, TW; Morgan, SG; Cherr, GN	Interactive effects of pesticide exposure and habitat structure on behavior and predation of a marine larval fish	2015	ECOTOXICOLOGY
web_of_science	Sahoo, B; Poria, S	Effects of additional food in a delayed predator-prey model	2015	MATHEMATICAL BIOSCIENCES
web_of_science	Bravo, SP; Cueto, VR; Amico, GC	Do animal-plant interactions influence the spatial distribution of Aristotelia chilensis shrubs in temperate forests of southern South America?	2015	PLANT ECOLOGY
web_of_science	Martin, J; Benhamou, S; Yoganand, K; Owen-Smith, N	Coping with Spatial Heterogeneity and Temporal Variability in Resources and Risks: Adaptive Movement Behaviour by a Large Grazing Herbivore	2015	PLOS ONE
web_of_science	Catano, LB; Gunn, BK; Kelley, MC; Burkepile, DE	Predation Risk, Resource Quality, and Reef Structural Complexity Shape Territoriality in a Coral Reef Herbivore	2015	PLOS ONE
web_of_science	Zhu, JR; Liang, L; Jiao, Y; Liu, LY	Enhanced Invasion of Metastatic Cancer Cells via Extracellular Matrix Interface	2015	PLOS ONE
web_of_science	Waters, EK; Sidhu, HS; Sidhu, LA; Mercer, GN	Extended Lotka-Volterra equations incorporating population heterogeneity: Derivation and analysis of the predator-prey case	2015	ECOLOGICAL MODELLING
web_of_science	Bewick, S; Chisholm, RA; Akcay, E; Godsoe, W	A stochastic biodiversity model with overlapping niche structure	2015	THEORETICAL ECOLOGY
web_of_science	Bejarano, S; Lohr, K; Hamilton, S; Manfrino, C	Relationships of invasive lionfish with topographic complexity, groupers, and native prey fishes in Little Cayman	2015	MARINE BIOLOGY
web_of_science	Campos, RC; Hernandez, MIM	Changes in the dynamics of functional groups in communities of dung beetles in Atlantic forest fragments adjacent to transgenic maize crops	2015	ECOLOGICAL INDICATORS
web_of_science	Dudley, SA	Plant cooperation	2015	AOB PLANTS
web_of_science	Stahr, KJ; Shoup, DE	American Water Willow Mediates Survival and Antipredator Behavior of Juvenile Largemouth Bass	2015	TRANSACTIONS OF THE AMERICAN FISHERIES SOCIETY
web_of_science	Ye, XH; Gao, SQ; Liu, ZL; Zhang, YL; Huang, ZY; Dong, M	Multiple adaptations to light and nutrient heterogeneity in the clonal plant Leymus secalinus with a combined growth form	2015	FLORA
web_of_science	Bailey, DW; Stephenson, MB; Pittarello, M	Effect of terrain heterogeneity on feeding site selection and livestock movement patterns	2015	ANIMAL PRODUCTION SCIENCE
web_of_science	Hansen, MJ; Schaerf, TM; Ward, AJW	The effect of hunger on the exploratory behaviour of shoals of mosquitofish Gambusia holbrooki	2015	BEHAVIOUR
web_of_science	Ajemian, MJ; Sohel, S; Mattila, J	Effects of turbidity and habitat complexity on antipredator behavior of three-spined sticklebacks (Gasterosteus aculeatus)	2015	ENVIRONMENTAL BIOLOGY OF FISHES
web_of_science	Figueiredo, BRS; Mormul, RP; Benedito, E	Structural complexity and turbidity do not interact to influence predation rate and prey selectivity by a small visually feeding fish	2015	MARINE AND FRESHWATER RESEARCH
web_of_science	Madduppa, HH; Zamani, NP; Subhan, B; Aktani, U; Ferse, SCA	Feeding behavior and diet of the eight-banded butterflyfish Chaetodon octofasciatus in the Thousand Islands, Indonesia	2014	ENVIRONMENTAL BIOLOGY OF FISHES
web_of_science	Blanco, CC; Scheiter, S; Sosinski, E; Fidelis, A; Anand, M; Pillar, VD	Feedbacks between vegetation and disturbance processes promote long-term persistence of forest-grassland mosaics in south Brazil	2014	ECOLOGICAL MODELLING
web_of_science	Kintzing, MD; Butler, MJ	THE INFLUENCE OF SHELTER, CONSPECIFICS, AND THREAT OF PREDATION ON THE BEHAVIOR OF THE LONG-SPINED SEA URCHIN (DIADEMA ANTILLARUM)	2014	JOURNAL OF SHELLFISH RESEARCH
web_of_science	Bentley, KT; Schindler, DE; Cline, TJ; Armstrong, JB; Macias, D; Ciepiela, LR; Hilborn, R	Predator avoidance during reproduction: diel movements by spawning sockeye salmon between stream and lake habitats	2014	JOURNAL OF ANIMAL ECOLOGY
web_of_science	Lattanzio, MS; Miles, DB	Ecological divergence among colour morphs mediated by changes in spatial network structure associated with disturbance	2014	JOURNAL OF ANIMAL ECOLOGY
web_of_science	Swierk, L; Graham, SP; Langkilde, T	The stress of scramble: sex differences in behavior and physiological stress response in a time-constrained mating system	2014	BEHAVIORAL ECOLOGY AND SOCIOBIOLOGY
web_of_science	Calcagno, V; Mailleret, L; Wajnberg, E; Grognard, F	How optimal foragers should respond to habitat changes: a reanalysis of the Marginal Value Theorem	2014	JOURNAL OF MATHEMATICAL BIOLOGY
web_of_science	Dattilo, W; Dyer, L	Canopy Openness Enhances Diversity of Ant-Plant Interactions in the Brazilian Amazon Rain Forest	2014	BIOTROPICA
web_of_science	Robert, M; Dagorn, L; Deneubourg, JL	The aggregation of tuna around floating objects: What could be the underlying social mechanisms?	2014	JOURNAL OF THEORETICAL BIOLOGY
web_of_science	Humphries, NE; Sims, DW	Optimal foraging strategies: Levy walks balance searching and patch exploitation under a very broad range of conditions	2014	JOURNAL OF THEORETICAL BIOLOGY
web_of_science	Yeager, LA; Stoner, EW; Zapata, MJ; Layman, CA	Does landscape context mediate the nature of density dependence for a coral reef fish?	2014	ECOLOGICAL APPLICATIONS
web_of_science	Speed, MP; Franks, DW	Antagonistic evolution in an aposematic predator-prey signaling system	2014	EVOLUTION
web_of_science	Wishingrad, V; Chivers, DP; Ferrari, MCO	Relative Cost/Benefit Trade-Off Between Cover-Seeking and Escape Behaviour in an Ancestral Fish: The Importance of Structural Habitat Heterogeneity	2014	ETHOLOGY
web_of_science	Ingley, SJ; Billman, EJ; Hancock, C; Johnson, JB	Repeated geographic divergence in behavior: a case study employing phenotypic trajectory analyses	2014	BEHAVIORAL ECOLOGY AND SOCIOBIOLOGY
web_of_science	Catano, LB; Shantz, AA; Burkepile, DE	Predation risk, competition, and territorial damselfishes as drivers of herbivore foraging on Caribbean coral reefs	2014	MARINE ECOLOGY PROGRESS SERIES
web_of_science	Soomdat, NN; Griffin, JN; McCoy, M; Hensel, MJS; Buhler, S; Chejanovski, Z; Silliman, BR	Independent and combined effects of multiple predators across ontogeny of a dominant grazer	2014	OIKOS
web_of_science	Darrah, AJ; Smith, KG	Ecological and behavioral correlates of individual flocking propensity of a tropical songbird	2014	BEHAVIORAL ECOLOGY
web_of_science	Melo, M; Fava, F; Pinto, HB; Nomura, F	Are Assemblages of Aquatic-Breeding Anurans (Amphibia) Niches Structured or Neutral?	2014	BIOTROPICA
web_of_science	Ramos, AG; Nunziata, SO; Lance, SL; Rodriguez, C; Faircloth, BC; Gowaty, PA; Drummond, H	Habitat structure and colony structure constrain extrapair paternity in a colonial bird	2014	ANIMAL BEHAVIOUR
web_of_science	Tome, HVV; Rosi-Denadai, CA; Pimenta, JFN; Guedes, RNC; Martins, GF	Age-mediated and environmentally mediated brain and behavior plasticity in the stingless bee Melipona quadrifasciata anthidioides	2014	APIDOLOGIE
web_of_science	White, GE; Brown, C	A comparison of spatial learning and memory capabilities in intertidal gobies	2014	BEHAVIORAL ECOLOGY AND SOCIOBIOLOGY
web_of_science	Adams, AL; Recio, MR; Robertson, BC; Dickinson, KJM; van Heezik, Y	Understanding home range behaviour and resource selection of invasive common brushtail possums (Trichosurus vulpecula) in urban environments	2014	BIOLOGICAL INVASIONS
web_of_science	Ory, NC; Dudgeon, D; Duprey, N; Thiel, M	Effects of predation on diel activity and habitat use of the coral-reef shrimp Cinetorhynchus hendersoni (Rhynchocinetidae)	2014	CORAL REEFS
web_of_science	Lambert, G; Vyawahare, S; Austin, RH	Bacteria and game theory: the rise and fall of cooperation in spatially heterogeneous environments	2014	INTERFACE FOCUS
web_of_science	Carr, LA; Boyer, KE	Variation at multiple trophic levels mediates a novel seagrass-grazer interaction	2014	MARINE ECOLOGY PROGRESS SERIES
web_of_science	Ramos-Fernandez, G; Morales, JM	Unraveling fission-fusion dynamics: how subgroup properties and dyadic interactions influence individual decisions	2014	BEHAVIORAL ECOLOGY AND SOCIOBIOLOGY
web_of_science	Brustolin, MC; Thomas, MC; Mafra, LL; Lana, PD	Does Encope emarginata (Echinodermata: Echinoidea) affect spatial variation patterns of estuarine subtidal meiofauna and microphytobenthos?	2014	JOURNAL OF SEA RESEARCH
web_of_science	Sims, DW; Reynolds, AM; Humphries, NE; Southall, EJ; Wearmouth, VJ; Metcalfe, B; Twitchett, RJ	Hierarchical random walks in trace fossils and the origin of optimal search behavior	2014	PROCEEDINGS OF THE NATIONAL ACADEMY OF SCIENCES OF THE UNITED STATES OF AMERICA
web_of_science	Martelo, J; Grossman, GD; Porto, M; Magalhaes, MF	Habitat patchiness affects distribution and microhabitat use of endangered Mira chub Squalius torgalensis (Actinopterygii, Cypriniformes)	2014	HYDROBIOLOGIA
web_of_science	Katayama, M	Stem stiffness plays a role in determining the foraging success of predators	2014	HYDROBIOLOGIA
web_of_science	Touchon, JC; Wojdak, JM	Plastic Hatching Timing by Red-Eyed Treefrog Embryos Interacts with Larval Predator Identity and Sublethal Predation to Affect Prey Morphology but Not Performance	2014	PLOS ONE
web_of_science	Schmidt, JM; Crist, TO; Wrinn, K; Rypstra, AL	Predator interference alters foraging behavior of a generalist predatory arthropod	2014	OECOLOGIA
web_of_science	Mehrparvar, M; Mansouri, SM; Weisser, WW	Mechanisms of species-sorting: effect of habitat occupancy on aphids' host plant selection	2014	ECOLOGICAL ENTOMOLOGY
web_of_science	Nilsson-Ortman, V; Stoks, R; Johansson, F	Competitive interactions modify the temperature dependence of damselfly growth rates	2014	ECOLOGY
web_of_science	Alcazar, RM; Hilliard, AT; Becker, L; Bernaba, M; Fernald, RD	Brains over brawn: experience overcomes a size disadvantage in fish social hierarchies	2014	JOURNAL OF EXPERIMENTAL BIOLOGY
web_of_science	Liu, RS; DeAngelis, DL; Bryant, JP	Dynamics of herbivores and resources on a landscape with interspersed resources and refuges	2014	THEORETICAL ECOLOGY
web_of_science	McCann, NP; Zollner, PA; Gilbert, JH	Bias in the use of broadscale vegetation data in the analysis of habitat selection	2014	JOURNAL OF MAMMALOGY
web_of_science	Kozuch, AE; McPhee, ME	Effects of Environmental Complexity and Temporary Captivity on Foraging Behavior of Wild-Caught Meadow Voles	2014	JOURNAL OF APPLIED ANIMAL WELFARE SCIENCE
web_of_science	Dosmann, A; Mateo, JM	Food, sex and predators: animal personality persists with multidimensional plasticity across complex environments	2014	ANIMAL BEHAVIOUR
web_of_science	Odendaal, LJ; Jacobs, DS; Bishop, JM	Sensory trait variation in an echolocating bat suggests roles for both selection and plasticity	2014	BMC EVOLUTIONARY BIOLOGY
web_of_science	Rousseu, F; Charette, Y; Belisle, M	Resource defense and monopolization in a marked population of ruby-throated hummingbirds ( Archilochus colubris)	2014	ECOLOGY AND EVOLUTION
web_of_science	Jana, D; Bairagi, N	Habitat complexity, dispersal and metapopulations: Macroscopic study of a predator-prey system	2014	ECOLOGICAL COMPLEXITY
web_of_science	Reeve, A; Ojanguren, AF; Deacon, AE; Shimadzu, H; Ramnarine, IW; Magurran, AE	Interplay of temperature and light influences wild guppy (Poecilia reticulata) daily reproductive activity	2014	BIOLOGICAL JOURNAL OF THE LINNEAN SOCIETY
web_of_science	Palyulin, VV; Chechkin, AV; Metzler, R	Levy flights do not always optimize random blind search for sparse targets	2014	PROCEEDINGS OF THE NATIONAL ACADEMY OF SCIENCES OF THE UNITED STATES OF AMERICA
web_of_science	Moyano, M; Feener, DH	Nest relocation in the ant Pheidole dentata	2014	INSECTES SOCIAUX
web_of_science	Sato, CF; Wood, JT; Schroder, M; Green, K; Osborne, WS; Michael, DR; Lindenmayer, DB	An experiment to test key hypotheses of the drivers of reptile distribution in subalpine ski resorts	2014	JOURNAL OF APPLIED ECOLOGY
web_of_science	Batzina, A; Kalogiannis, D; Dalla, C; Papadopoulou-Daifoti, Z; Chadio, S; Karakatsouli, N	Blue substrate modifies the time course of stress response in gilthead seabream Sparus aurata	2014	AQUACULTURE
web_of_science	Vickers, ME; Robertson, MW; Watson, CR; Wilcoxen, TE	Scavenging throughout the life cycle of the jumping spider, Phidippus audax (Hentz) (Araneae: Salticidae)	2014	JOURNAL OF ARACHNOLOGY
web_of_science	Plante, S; Colchero, F; Calme, S	Foraging strategy of a neotropical primate: how intrinsic and extrinsic factors influence destination and residence time	2014	JOURNAL OF ANIMAL ECOLOGY
web_of_science	Ruktanonchai, N; Smith, DL; St Mary, CM	Selection of interdependent choice of 2 complementary resources	2014	BEHAVIORAL ECOLOGY
web_of_science	Steele, MA; Contreras, TA; Hadj-Chikh, LZ; Agosta, SJ; Smallwood, PD; Tomlinson, CN	Do scatter hoarders trade off increased predation risks for lower rates of cache pilferage?	2014	BEHAVIORAL ECOLOGY
web_of_science	Andersson, P; Lofstedt, C; Hamback, PA	Insect density-plant density relationships: a modified view of insect responses to resource concentrations	2013	OECOLOGIA
web_of_science	Fischer, S; Zanotti, G; Castro, A; Quiroga, L; Vargas, DV	Effect of habitat complexity on the predation of Buenoa fuscipennis (Heteroptera: Notonectidae) on mosquito immature stages and alternative prey	2013	JOURNAL OF VECTOR ECOLOGY
web_of_science	Armstrong, JB; Schindler, DE	Going with the Flow: Spatial Distributions of Juvenile Coho Salmon Track an Annually Shifting Mosaic of Water Temperature	2013	ECOSYSTEMS
web_of_science	Taylor, TB; Rodrigues, AMM; Gardner, A; Buckling, A	The social evolution of dispersal with public goods cooperation	2013	JOURNAL OF EVOLUTIONARY BIOLOGY
web_of_science	Guantay, EA; Acosta, NR; Nunez, HA	Phenotypic plasticity in larval development and size at metamorphosis in Rhinella spinulosa (Anura: Bufonidae) from Salta, Argentina	2013	PHYLLOMEDUSA
web_of_science	Richards, VP; Greig, TW; Fair, PA; McCulloch, SD; Politz, C; Natoli, A; Driscoll, CA; Hoelzel, AR; David, V; Bossart, GD; Lopez, JV	Patterns of Population Structure for Inshore Bottlenose Dolphins along the Eastern United States	2013	JOURNAL OF HEREDITY
web_of_science	Alexander, ME; Dick, JTA; O'Connor, NE	Trait-mediated indirect interactions in a marine intertidal system as quantified by functional responses	2013	OIKOS
web_of_science	Morice, S; Pincebourde, S; Darboux, F; Kaiser, W; Casas, J	Predator-Prey Pursuit-Evasion Games in Structurally Complex Environments	2013	INTEGRATIVE AND COMPARATIVE BIOLOGY
web_of_science	Lampropoulos, PD; Perdikis, DC; Fantinou, AA	Are multiple predator effects directed by prey availability?	2013	BASIC AND APPLIED ECOLOGY
web_of_science	Witt, JW; Forkner, RE; Kraus, RT	Habitat heterogeneity and intraguild interactions modify distribution and injury rates in two coexisting genera of damselflies	2013	FRESHWATER BIOLOGY
web_of_science	DeBoom, CS; Wahl, DH	Effects of Coarse Woody Habitat Complexity on Predator-Prey Interactions of Four Freshwater Fish Species	2013	TRANSACTIONS OF THE AMERICAN FISHERIES SOCIETY
web_of_science	Knight, JM; Griffin, L; Dale, PER; Sheaves, M	Short-term dissolved oxygen patterns in sub-tropical mangroves	2013	ESTUARINE COASTAL AND SHELF SCIENCE
web_of_science	Darrah, AJ; Smith, KG	COMPARISON OF FORAGING BEHAVIORS AND MOVEMENT PATTERNS OF THE WEDGE-BILLED WOODCREEPER (GLYPHORYNCHUS SPIRURUS) TRAVELING ALONE AND IN MIXED-SPECIES FLOCKS IN AMAZONIAN ECUADOR	2013	AUK
web_of_science	McCormick, MI; Lonnstedt, OM	Degrading habitats and the effect of topographic complexity on risk assessment	2013	ECOLOGY AND EVOLUTION
web_of_science	Coleman, JL; Barclay, RMR	Prey availability and foraging activity of grassland bats in relation to urbanization	2013	JOURNAL OF MAMMALOGY
web_of_science	Penteriani, V; Rutz, C; Kenward, R	Hunting behaviour and breeding performance of northern goshawks Accipiter gentilis, in relation to resource availability, sex, age and morphology	2013	NATURWISSENSCHAFTEN
web_of_science	Adamczuk, M; Mieczan, T	Spatial distribution of brood-bearing females of limnetic species of Cladocera	2013	COMPTES RENDUS BIOLOGIES
web_of_science	Ramirez-Herrejon, JP; Castaneda-Sam, LS; Moncayo-Estrada, R; Caraveo-Patino, J; Balart, EF	Trophic ecology of the exotic Lerma livebearer Poeciliopsis infans (Cyprinodontiformes: Poeciliidae) in the Lago de Patzcuaro, Central Mexico	2013	REVISTA DE BIOLOGIA TROPICAL
web_of_science	Nunes, JDCC; Sampaio, CLS; Barros, F	How wave exposure, group size and habitat complexity influence foraging and population densities in fishes of the genus Halichoeres (Perciformes: Labridae) on tropical rocky shores	2013	MARINE BIOLOGY
web_of_science	Warnock, WG; Rasmussen, JB	Assessing the effects of fish density, habitat complexity, and current velocity on interference competition between bull trout (Salvelinus confluentus) and brook trout (Salvelinus fontinalis) in an artificial stream	2013	CANADIAN JOURNAL OF ZOOLOGY
web_of_science	Armstrong, JB; Schindler, DE; Ruff, CP; Brooks, GT; Bentley, KE; Torgersen, CE	Diel horizontal migration in streams: Juvenile fish exploit spatial heterogeneity in thermal and trophic resources	2013	ECOLOGY
web_of_science	Alvarez, M; Peckarsky, BL	The influence of moss on grazers in high-altitude streams: food, refuge or both?	2013	FRESHWATER BIOLOGY
web_of_science	Smith, JA; Erb, LP	Patterns of Selective Caching Behavior of a Generalist Herbivore, the American Pika (Ochotona princeps)	2013	ARCTIC ANTARCTIC AND ALPINE RESEARCH
web_of_science	Wong, MC	Green crab (Carcinus maenas (Linnaeus, 1758)) foraging on soft-shell clams (Mya arenaria Linnaeus, 1758) across seagrass complexity: Behavioural mechanisms and a new habitat complexity index	2013	JOURNAL OF EXPERIMENTAL MARINE BIOLOGY AND ECOLOGY
web_of_science	Nilsson, KA; Persson, L	Refuge availability and within-species differences in cannibalism determine population variability and dynamics	2013	ECOSPHERE
web_of_science	Huang, L; Dong, BC; Xue, W; Peng, YK; Zhang, MX; Yu, FH	Soil Particle Heterogeneity Affects the Growth of a Rhizomatous Wetland Plant	2013	PLOS ONE
web_of_science	Khelifa, R; Zebsa, R; Moussaoui, A; Kahalerras, A; Ben-Souilah, S; Mahdjoub, H	Niche partitioning in three sympatric congeneric species of dragonfly, Orthetrum chrysostigma, O. coerulescens anceps, and O. nitidinerve: The importance of microhabitat	2013	JOURNAL OF INSECT SCIENCE
web_of_science	Dong, BC; Wang, JZ; Liu, RH; Zhang, MX; Yu, FH	Effects of Heterogeneous Competitor Distribution and Ramet Aggregation on the Growth and Size Structure of a Clonal Plant	2013	PLOS ONE
web_of_science	Williams, RL; Goodenough, AE; Hart, AG; Stafford, R	Using Long-Term Volunteer Records to Examine Dormouse (Muscardinus avellanarius) Nestbox Selection	2013	PLOS ONE
web_of_science	Santolamazza-Carbone, S; Velasco, P; Selfa, J; Soengas, P; Cartea, ME	Intraspecific Variation of Host Plant and Locality Influence the Lepidopteran-Parasitoid System of Brassica oleracea Crops	2013	JOURNAL OF ECONOMIC ENTOMOLOGY
web_of_science	Marchewka, J; Watanabe, TTN; Ferrante, V; Estevez, I	Review of the social and environmental factors affecting the behavior and welfare of turkeys (Meleagris gallopavo)	2013	POULTRY SCIENCE
web_of_science	Kronstadt, SM; Darnell, MZ; Munguia, P	Background and temperature effects on Uca panacea color change	2013	MARINE BIOLOGY
web_of_science	Laskowski, KL; Bell, AM	Competition avoidance drives individual differences in response to a changing food resource in sticklebacks	2013	ECOLOGY LETTERS
web_of_science	Karell, P; Brommer, JE; Ahola, K; Karstinen, T	Brown tawny owls moult more flight feathers than grey ones	2013	JOURNAL OF AVIAN BIOLOGY
web_of_science	Chapperon, C; Seuront, L	Temporal shifts in motion behaviour and habitat use in an intertidal gastropod	2013	JOURNAL OF THE MARINE BIOLOGICAL ASSOCIATION OF THE UNITED KINGDOM
web_of_science	Graham, NAJ; Nash, KL	The importance of structural complexity in coral reef ecosystems	2013	CORAL REEFS
web_of_science	Bergmann, FB; Amaral, HLC; Pinto, DP; Chivittz, CC; Tozetti, AM	Foraging activity of the snail kite, Rostrhamus sociabilis (Aves: Accipitridae) in wetlands of southern Brazil	2013	BRAZILIAN JOURNAL OF BIOLOGY
web_of_science	Prado, SG; Frank, SD	Compact plants reduce biological control of Myzus persicae by Aphidius colemani	2013	BIOLOGICAL CONTROL
web_of_science	Dalton, CM; Mokiao-Lee, A; Sakihara, TS; Weber, MG; Roco, CA; Han, Z; Dudley, B; MacKenzie, RA; Hairston, NG	Density- and trait-mediated top-down effects modify bottom-up control of a highly endemic tropical aquatic food web	2013	OIKOS
web_of_science	Zhao, CF; Li, HL; Luo, FL	Effects of light heterogeneity on growth of a submerged clonal macrophyte	2013	PLANT SPECIES BIOLOGY
web_of_science	Torrezani, CS; Pinho-Neto, CF; Miyai, CA; Sanches, FHC; Barreto, RE	Structural enrichment reduces aggression in Tilapia rendalli	2013	MARINE AND FRESHWATER BEHAVIOUR AND PHYSIOLOGY
web_of_science	Nomura, F; De Marco, P; Carvalho, AFA; Rossa-Feres, DC	Does background colouration affect the behaviour of tadpoles? An experimental approach with an odonate predator	2013	ETHOLOGY ECOLOGY & EVOLUTION
scopus	Ritchie E.G., Johnson C.N.	Predator interactions, mesopredator release and biodiversity conservation	2009	Ecology Letters
scopus	Shigesada N., Kawasaki K., Teramoto E.	Spatial segregation of interacting species	1979	Journal of Theoretical Biology
scopus	Savino J.F., Stein R.A.	Predator-prey interaction between largemouth bass and bluegills as influenced by simulated, submersed vegetation	1982	Transactions of the American Fisheries Society
scopus	Langellotto G.A., Denno R.F.	Responses of invertebrate natural enemies to complex-structured habitats: A meta-analytical synthesis	2004	Oecologia
scopus	Blackburn T.M., Essl F., Evans T., Hulme P.E., Jeschke J.M., Kühn I., Kumschick S., Marková Z., Mrugała A., Nentwig W., Pergl J., Pyšek P., Rabitsch W., Ricciardi A., Richardson D.M., Sendek A., Vilà M., Wilson J.R.U., Winter M., Genovesi P., Bacher S.	A Unified Classification of Alien Species Based on the Magnitude of their Environmental Impacts	2014	PLoS Biology
scopus	Graham N.A.J., Nash K.L.	The importance of structural complexity in coral reef ecosystems	2013	Coral Reefs
scopus	Diehl S.	Foraging efficiency of three freshwater fishes: effects of structural complexity and light	1988	Oikos
scopus	Kaiser M.J., Collie J.S., Hall S.J., Jennings S., Poiner I.R.	Modification of marine habitats by trawling activities: Prognosis and solutions	2002	Fish and Fisheries
scopus	Uetz G.W.	Habitat structure and spider foraging	1991	Habitat structure
scopus	Relyea R.A.	Costs of phenotypic plasticity	2002	American Naturalist
scopus	Garcia De Leaniz C., Fleming I.A., Einum S., Verspoor E., Jordan W.C., Consuegra S., Aubin-Horth N., Lajus D., Letcher B.H., Youngson A.F., Webb J.H., Vøllestad L.A., Villanueva B., Ferguson A., Quinn T.P.	A critical review of adaptive genetic variation in Atlantic salmon: Implications for conservation	2007	Biological Reviews
scopus	Savino J.F., Stein R.A.	Behavioural interactions between fish predators and their prey: effects of plant density	1989	Animal Behaviour
scopus	Turchin P.	Translating foraging movements in heterogeneous environments into the spatial distribution of foragers	1991	Ecology
scopus	Johnson A.R., Wiens J.A., Milne B.T., Crist T.O.	Animal movements and population dynamics in heterogeneous landscapes	1992	Landscape Ecology
scopus	Grabowski J.H.	Habitat complexity disrupts predator-prey interactions but not the trophic cascade on oyster reefs	2004	Ecology
scopus	Durant S.M.	Competition refuges and coexistence: An example from Serengeti carnivores	1998	Journal of Animal Ecology
scopus	Kotler B.P., Brown J.S.	Environmental heterogeneity and the coexistence of desert rodents	1988	Annual review of ecology and systematics. Vol. 19
scopus	Warfe D.M., Barmuta L.A.	Habitat structural complexity mediates the foraging success of multiple predator species	2004	Oecologia
scopus	Mumby P.J.	The impact of exploiting grazers (Scaridae) on the dynamics of Caribbean coral reefs	2006	Ecological Applications
scopus	Beddington J.R., Free C.A., Lawton J.H.	Characteristics of successful natural enemies in models of biological control of insect pests	1978	Nature
scopus	Kéfi S., Berlow E.L., Wieters E.A., Navarrete S.A., Petchey O.L., Wood S.A., Boit A., Joppa L.N., Lafferty K.D., Williams R.J., Martinez N.D., Menge B.A., Blanchette C.A., Iles A.C., Brose U.	More than a meal... integrating non-feeding interactions into food webs	2012	Ecology Letters
scopus	Power M.E.	Habitat heterogeneity and the functional significance of fish in river food webs	1992	Ecology
scopus	Meerhoff M., Iglesias C., De Mello F.T., Clemente J.M., Jensen E., Lauridsen T.L., Jeppesen E.	Effects of habitat complexity on community structure and predator avoidance behaviour of littoral zooplankton in temperate versus subtropical shallow lakes	2007	Freshwater Biology
scopus	Boddy L.	Saprotrophic cord-forming fungi: Meeting the challenge of heterogeneous environments	1999	Mycologia
scopus	Almany G.R.	Does increased habitat complexity reduce predation and competition in coral reef fish assemblages?	2004	Oikos
scopus	Anderson T.W.	Predator responses, prey refuges, and density-dependent mortality of a marine fish	2001	Ecology
scopus	Pascual M.	Diffusion-induced chaos in a spatial predator-prey system	1993	Proceedings of the Royal Society B: Biological Sciences
scopus	Almany G.R.	Differential effects of habitat complexity, predators and competitors on abundance of juvenile and adult coral reef fishes	2004	Oecologia
scopus	Baumont R., Prache S., Meuret M., Morand-Fehr P.	How forage characteristics influence behaviour and intake in small ruminants: A review	2000	Livestock Production Science
scopus	Berger J.	Pregnancy incentives, predation constraints and habitat shifts: experimental and field evidence for wild bighorn sheep	1991	Animal Behaviour
scopus	Karban R.	Plant behaviour and communication	2008	Ecology Letters
scopus	Losey J.E., Denno R.F.	The escape response of pea aphids to foliar-foraging predators: Factors affecting dropping behaviour	1998	Ecological Entomology
scopus	Fransen B., De Kroon H., Berendse F.	Soil nutrient heterogeneity alters competition between two perennial grass species	2001	Ecology
scopus	Relyea R.A.	Getting out alive: How predators affect the decision to metamorphose	2007	Oecologia
scopus	Coen L.D., Heck Jr K.L., Abele L.G.	Experiments on competition and predation among shrimps of seagrass meadows.	1981	Ecology
scopus	Scognamillo D., Maxit I.E., Sunquist M., Polisar J.	Coexistence of jaguar (Panthera onca) and puma (Puma concolor) in a mosaic landscape in the Venezuelan llanos	2003	Journal of Zoology
scopus	Godínez-Álvarez H., Valverde T., Ortega-Baes P.	Demographic Trends in the Cactaceae	2003	Botanical Review
scopus	Allesina S., Levine J.M.	A competitive network theory of species diversity	2011	Proceedings of the National Academy of Sciences of the United States of America
scopus	Wijesinghe D.K., Hutchings M.J.	The effects of spatial scale of environmental heterogeneity on the growth of a clonal plant: An experimental study with Glechoma hederacea	1997	Journal of Ecology
scopus	Steffan-Dewenter I., Münzenberg U., Tscharntke T.	Pollination, seed set and seed predation on a landscape scale	2001	Proceedings of the Royal Society B: Biological Sciences
scopus	Gabriel W., Luttbeg B., Sih A., Tollrian R.	Environmental tolerance, heterogeneity, and the evolution of reversible plastic responses	2005	American Naturalist
scopus	Van Bael S.A., Philpott S.M., Greenberg R., Bichier P., Barber N.A., Mooney K.A., Gruner D.S.	Birds as predators in tropical agroforestry systems	2008	Ecology
scopus	L. James P., L. Heck Jr. K.	The effects of habitat complexity and light intensity on ambush predation within a simulated seagrass habitat	1994	Journal of Experimental Marine Biology and Ecology
scopus	Hicks G.R.F.	Structure of phytal harpacticoid copepod assemblages and the influence of habitat complexity and turbidity	1980	Journal of Experimental Marine Biology and Ecology
scopus	Finke D.L., Denno R.F.	Spatial refuge from intraguild predation: Implications for prey suppression and trophic cascades	2006	Oecologia
scopus	Mackauer M., Völkl W.	Regulation of aphid populations by aphidiid wasps: does parasitoid foraging behaviour or hyperparasitism limit impact?	1993	Oecologia
scopus	Van Kleunen M., Fisher M.	Adaptive evolution of plastic foraging responses in a clonal plant	2001	Ecology
scopus	Eklöv P.	Effects of habitat complexity and prey abundance on the spatial and temporal distributions of perch (Perca fluviatilis) and pike (Esox lucius)	1997	Canadian Journal of Fisheries and Aquatic Sciences
scopus	Moksnes P.-O., Lipcius R.N., Pihl L., Van Montfrans J.	Cannibal-prey dynamics in young juveniles and postlarvae of the blue crab	1997	Journal of Experimental Marine Biology and Ecology
scopus	Hutchings M.J., John E.A.	The effects of environmental heterogeneity on root growth and root/shoot partitioning	2004	Annals of Botany
scopus	Thiollay J.-M.	Structure, density and rarity in an Amazonian rainforest bird community	1994	Journal of Tropical Ecology
scopus	Karnovsky N.J., Kwaśniewski S., Wȩsławski J.M., Walkusz W., Beszczyńska-Möller A.	Foraging behavior of little auks in a heterogeneous environment	2003	Marine Ecology Progress Series
scopus	Braithwaite V.A., Salvanes A.G.V.	Environmental variability in the early rearing environment generates behaviourally flexible cod: Implications for rehabilitating wild populations	2005	Proceedings of the Royal Society B: Biological Sciences
scopus	De Kroon H., Visser E.J.W., Huber H., Mommer L., Hutchings M.J.	A modular concept of plant foraging behaviour: The interplay between local responses and systemic control	2009	Plant, Cell and Environment
scopus	Pinaud D., Weimerskirch H.	At-sea distribution and scale-dependent foraging behaviour of petrels and albatrosses: A comparative study	2007	Journal of Animal Ecology
scopus	Behmer S.T., Simpson S.J., Raubenheimer D.	Herbivore foraging in chemically heterogeneous environments: Nutrients and secondary metabolites	2002	Ecology
scopus	Spiegel O., Leu S.T., Bull C.M., Sih A.	What's your move? Movement as a link between personality and spatial dynamics in animal populations	2017	Ecology Letters
scopus	Reynolds A.M., Smith A.D., Reynolds D.R., Carreck N.L., Osborne J.L.	Honeybees perform optimal scale-free searching flights when attempting to locate a food source	2007	Journal of Experimental Biology
scopus	Christensen B., Persson L.	Species-specific antipredatory behaviours: effects on prey choice in different habitats	1993	Behavioral Ecology and Sociobiology
scopus	Warfe D.M., Barmuta L.A.	Habitat structural complexity mediates food web dynamics in a freshwater macrophyte community	2006	Oecologia
scopus	Rohde K.	Niche restriction in parasites: Proximate and ultimate causes	1994	Parasitology
scopus	Kokko H., Harris M.P., Wanless S.	Competition for breeding sites and site-dependent population regulation in a highly colonial seabird, the common guillemot Uria aalge	2004	Journal of Animal Ecology
scopus	Manatunge J., Asaeda T., Priyadarshana T.	The influence of structural complexity on fish-zooplankton interactions: A study using artificial submerged macrophytes	2000	Environmental Biology of Fishes
scopus	Petren K., Case T.J.	Habitat structure determines competition intensity and invasion success in gecko lizards	1998	Proceedings of the National Academy of Sciences of the United States of America
scopus	Carlstead K., Shepherdson D.	Effects of environmental enrichment on reproduction	1994	Zoo Biology
scopus	Torres L.G., Read A.J., Halpin P.	Fine-scale habitat modeling of a top marine predator: Do prey data improve predictive capacity?	2008	Ecological Applications
scopus	Duckworth R.A.	Adaptive dispersal strategies and the dynamics of a range expansion	2008	American Naturalist
scopus	Amarasekare P., Hoopes M.F., Mouquet N., Holyoak M.	Mechanisms of coexistence in competitive metacommunities	2004	American Naturalist
scopus	Finstad A.G., Einum S., Forseth T., Ugedal O.	Shelter availability affects behaviour, size-dependent and mean growth of juvenile Atlantic salmon	2007	Freshwater Biology
scopus	Sterelny K.	Social intelligence, human intelligence and niche construction	2007	Philosophical Transactions of the Royal Society B: Biological Sciences
scopus	Boström C., Mattila J.	The relative importance of food and shelter for seagrass-associated invertebrates: A latitudinal comparison of habitat choice by isopod grazers	1999	Oecologia
scopus	Srivastava D.S.	Habitat structure, trophic structure and ecosystem function: Interactive effects in a bromeliad-insect community	2006	Oecologia
scopus	Fraser D.F., Cerri R.D.	Experimental evaluation of predator-prey relationships in a patchy environment: consequences for habitat use patterns in minnows.	1982	Ecology
scopus	Höjesjö J., Johnsson J., Bohlin T.	Habitat complexity reduces the growth of aggresive and dominant brown trout (Salmo trutta) relative to subordinates	2004	Behavioral Ecology and Sociobiology
scopus	Bon R., Campan R.	Unexplained sexual segregation in polygamous ungulates: A defense of an ontogenetic approach	1996	Behavioural Processes
scopus	Remsburg A.J., Turner M.G.	Aquatic and terrestrial drivers of dragonfly (Odonata) assemblages within and among north-temperate lakes	2009	Journal of the North American Benthological Society
scopus	Grabowski J.H., Hughes A.R., Kimbro D.L.	Habitat complexity influences cascading effects of multiple predators	2008	Ecology
scopus	Johnson D.W.	Predation, habitat complexity, and variation in density-dependent mortality of temperate reef fishes	2006	Ecology
scopus	Siddon C.E., Witman J.D.	Behavioral indirect interactions: Multiple predator effects and prey switching in the rocky subtidal	2004	Ecology
scopus	Dong M.	Clonal growth in plants in relation to resource heterogeneity: For aging behavior	1996	Acta Botanica Sinica
scopus	Sarty M., Abbott K.L., Lester P.J.	Habitat complexity facilitates coexistence in a tropical ant community	2006	Oecologia
scopus	Jompa J., McCook L.J.	Effects of seagrass habitat fragmentation on juvenile blue crab survival and abundance	2002	Journal of Experimental Marine Biology and Ecology
scopus	Montiglio P.-O., Ferrari C., Réale D.	Social niche specialization under constraints: Personality, social interactions and environmental heterogeneity	2013	Philosophical Transactions of the Royal Society B: Biological Sciences
scopus	Bond A.B., Kamil A.C.	Spatial heterogeneity, predator cognition, and the evolution of color polymorphism in virtual prey	2006	Proceedings of the National Academy of Sciences of the United States of America
scopus	Butler S.J., Gillings S.	Quantifying the effects of habitat structure on prey detectability and accessibility to farmland birds	2004	Ibis
scopus	Bizeray D., Estevez I., Leterrier C., Faure J.M.	Effects of increasing environmental complexity on the physical activity of broiler chickens	2002	Applied Animal Behaviour Science
scopus	Ryer C.H., Stoner A.W., Titgen R.H.	Behavioral mechanisms underlying the refuge value of benthic habitat structure for two flatfishes with differing anti-predator strategies	2004	Marine Ecology Progress Series
scopus	Ernande B., Dieckmann U.	The evolution of phenotypic plasticity in spatially structured environments: Implications of intraspecific competition, plasticity costs and environmental characteristics	2004	Journal of Evolutionary Biology
scopus	Tallamy D.W., Denno R.F.	Maternal care in Gargaphia solani (Hemiptera: Tingidae)	1981	Animal Behaviour
scopus	Andruskiw M., Fryxell J.M., Thompson I.D., Baker J.A.	Habitat-mediated variation in predation risk by the American marten	2008	Ecology
scopus	Armstrong J.B., Schindler D.E., Ruff C.P., Brooks G.T., Bentley K.E., Torgersen C.E.	Diel horizontal migration in streams: Juvenile fish exploit spatial heterogeneity in thermal and trophic resources	2013	Ecology
scopus	Gorini L., Linnell J.D.C., May R., Panzacchi M., Boitani L., Odden M., Nilsen E.B.	Habitat heterogeneity and mammalian predator-prey interactions	2012	Mammal Review
scopus	Chalfoun A.D., Martin T.E.	Habitat structure mediates predation risk for sedentary prey: Experimental tests of alternative hypotheses	2009	Journal of Animal Ecology
scopus	Grabowski J.H., Kimbro D.L.	Predator-avoidance behavior extends trophic cascades to refuge habitats	2005	Ecology
scopus	Mommer L., Visser E.J.W., van Ruijven J., de Caluwe H., Pierik R., de Kroon H.	Contrasting root behaviour in two grass species: A test of functionality in dynamic heterogeneous conditions	2011	Plant and Soil
scopus	Lutscher F., McCauley E., Lewis M.A.	Spatial patterns and coexistence mechanisms in systems with unidirectional flow	2007	Theoretical Population Biology
scopus	Stunz G.W., Minello T.J.	Habitat-related predation on juvenile wild-caught and hatchery-reared red drum Sciaenops ocellatus (Linnaeus)	2001	Journal of Experimental Marine Biology and Ecology
scopus	Nisbet R.M., Diehl S., Wilson W.G., Cooper S.D., Donalson D.D., Kratz K.	Primary-productivity gradients and short-term population dynamics in open systems	1997	Ecological Monographs
scopus	Weng K.C., Foley D.G., Ganong J.E., Perle C., Shillinger G.L., Block B.A.	Migration of an upper trophic level predator, the salmon shark Lamna ditropis, between distant ecoregions	2008	Marine Ecology Progress Series
scopus	Vehanen T., Bjerke P.L., Heggenes J., Huusko A., Mäki-Petäys A.	Effect of fluctuating flow and temperature on cover type selection and behaviour by juvenile brown trout in artificial flumes	2000	Journal of Fish Biology
scopus	Skogland T.	What are the effects of predators on large ungulate populations?	1991	Oikos
scopus	Nelson W.G., Bonsdorff E.	Fish predation and habitat complexity: are complexity thresholds real?	1990	Journal of Experimental Marine Biology and Ecology
scopus	Oborny B., Kun A., Czárá T., Bokros S.	The effect of clonal integration on plant competition for mosaic habitat space	2000	Ecology
scopus	Gilmore R.G., Jones R.S.	Color variation and associated behavior in the epinepheline groupers, Mycteroperca microlepis (Goode and Bean) and M. phenax Jordan and Swain	1992	Bulletin of Marine Science
scopus	Persson L.	Behavioral response to predators reverses the outcome of competition between prey species	1991	Behavioral Ecology and Sociobiology
scopus	Bukovinszky T., Potting R.P.J., Clough Y., Van Lenteren J.C., Vet L.E.M.	The role of pre- and post- alighting detection mechanisms in the responses to patch size by specialist herbivores	2005	Oikos
scopus	Yuval B., Hendrichs J.	Behavior of flies in the genus ceratitis (dacinae: Ceratitidini)	1999	Fruit Flies (Tephritidae): Phylogeny and Evolution of Behavior
scopus	Sargeant B.L., Wirsing A.J., Heithaus M.R., Mann J.	Can environmental heterogeneity explain individual foraging variation in wild bottlenose dolphins (Tursiops sp.)?	2007	Behavioral Ecology and Sociobiology
scopus	Laforsch C., Ngwa W., Grill W., Tollrian R.	An acoustic microscopy technique reveals hidden morphological defenses in Daphnia	2004	Proceedings of the National Academy of Sciences of the United States of America
scopus	Focardi S., Marcellini P., Montanaro P.	Do ungulates exhibit a food density threshold? A field study of optimal foraging and movement patterns	1996	Journal of Animal Ecology
scopus	Gibb H., Parr C.L.	How does habitat complexity affect ant foraging success? A test using functional measures on three continents	2010	Oecologia
scopus	Gols R., Bukovinszky T., Hemerik L., Harvey J.A., Van Lenteren J.C., Vet L.E.M.	Reduced foraging efficiency of a parasitoid under habitat complexity: Implications for population stability and species coexistence	2005	Journal of Animal Ecology
scopus	Jones K.M.M., Boulding E.G.	State-dependent habitat selection by an intertidal snail: The costs of selecting a physically stressful microhabitat	1999	Journal of Experimental Marine Biology and Ecology
scopus	Cantrell R.S., Cosner C., Lou Y.	Movement toward better environments and the evolution of rapid diffusion	2006	Mathematical Biosciences
scopus	McClanahan T.R., Kurtis J.D.	Population regulation of the rock-boring sea urchin Echinometra mathaei (de Blainville)	1991	Journal of Experimental Marine Biology and Ecology
scopus	Horinouchi M.	Review of the effects of within-patch scale structural complexity on seagrass fishes	2007	Journal of Experimental Marine Biology and Ecology
scopus	Buck T.L., Breed G.A., Pennings S.C., Chase M.E., Zimmer M., Carefoot T.H.	Diet choice in an omnivorous salt-marsh crab: Different food types, body size, and habitat complexity	2003	Journal of Experimental Marine Biology and Ecology
scopus	Etzenhouser M.J., Owens M.K., Spalinger D.E., Murden S.B.	Foraging behavior of browsing ruminants in a heterogeneous landscape	1998	Landscape Ecology
scopus	Nokelainen O., Valkonen J., Lindstedt C., Mappes J.	Changes in predator community structure shifts the efficacy of two warning signals in Arctiid moths	2014	Journal of Animal Ecology
scopus	Gardner R.H., Gustafson E.J.	Simulating dispersal of reintroduced species within heterogeneous landscapes	2004	Ecological Modelling
scopus	Sokolowski M.B.	Genetics and ecology of Drosophila melanogaster larval foraging and pupation behaviour	1985	Journal of Insect Physiology
scopus	Flynn A.J., Ritz D.A.	Effect of habitat complexity and predatory style on the capture success of fish feeding on aggregated prey	1999	Journal of the Marine Biological Association of the United Kingdom
scopus	Stoner A.W.	Distribution of fishes in seagrass meadows: role of macrophyte biomass and species composition.	1983	Fishery Bulletin
scopus	Chen X., Hambrock R., Lou Y.	Evolution of conditional dispersal: A reaction-diffusion-advection model	2008	Journal of Mathematical Biology
scopus	Bizeray D., Estevez I., Leterrier C., Faure J.M.	Influence of increased environmental complexity on leg condition, performance, and level of fearfulness in broilers	2002	Poultry Science
scopus	Agashe D.	The stabilizing effect of intraspecific genetic variation on population dynamics in novel and ancestral habitats	2009	American Naturalist
scopus	González-Solís J., Croxall J.P., Afanasyev V.	Offshore spatial segregation in giant petrels Macronectes spp.: Differences between species, sexes and seasons	2007	Aquatic Conservation: Marine and Freshwater Ecosystems
scopus	Wauters L.A., Gurnell J., Martinoli A., Tosi G.	Interspecific competition between native Eurasian red squirrels and alien grey squirrels: Does resource partitioning occur?	2002	Behavioral Ecology and Sociobiology
scopus	Brown C., Warburton K.	Predator recognition and anti-predator responses in the rainbowfish Melanotaenia eachamensis	1997	Behavioral Ecology and Sociobiology
scopus	Doherty T.S., Ritchie E.G.	Stop Jumping the Gun: A Call for Evidence-Based Invasive Predator Management	2017	Conservation Letters
scopus	Dale A.G., Frank S.D.	Urban warming trumps natural enemy regulation of herbivorous pests	2014	Ecological Applications
scopus	Shipley L.A.	The influence of bite size on foraging at larger spatial and temporal scales by mammalian herbivores	2007	Oikos
scopus	Anholt B.R.	An experimental separation of interference and exploitative competition in a larval damselfly	1990	Ecology
scopus	Snickars M., Sandström A., Mattila J.	Antipredator behaviour of 0+ year Perca fluviatilis: Effect of vegetation density and turbidity	2004	Journal of Fish Biology
scopus	Kenyon R.A., Loneragan N.R., Hughes J.M.	Habitat type and light affect sheltering behaviour of juvenile tiger prawns (Penaeus esculentus Haswell) and success rates of their fish predators	1995	Journal of Experimental Marine Biology and Ecology
scopus	de Kroon H., Stuefer J.F., Dong M., During H.J.	On plastic and non-plastic variation in clonal plant morphology and its ecological significance	1994	Folia Geobotanica
scopus	Saarenmaa H., Stone N.D., Folse L.J., Packard J.M., Grant W.E., Makela M.E., Coulson R.N.	An artificial intelligence modelling approach to simulating animal/habitat interactions	1988	Ecological Modelling
scopus	Fernández R., Kallal R.J., Dimitrov D., Ballesteros J.A., Arnedo M.A., Giribet G., Hormiga G.	Phylogenomics, Diversification Dynamics, and Comparative Transcriptomics across the Spider Tree of Life	2018	Current Biology
scopus	Humston R., Olson D.B., Ault J.S.	Behavioral assumptions in models of fish movement and their influence on population dynamics	2004	Transactions of the American Fisheries Society
scopus	Acosta C.A., Butler IV M.J.	Adaptive strategies that reduce predation on Caribbean spiny lobster postlarvae during onshore transport	1999	Limnology and Oceanography
scopus	Ling S.D., Johnson C.R.	Marine reserves reduce risk of climate-driven phase shift by reinstating size- and habitat-specific trophic interactions	2012	Ecological Applications
scopus	Paiva V.H., Geraldes P., Ramírez I., Meirinho A., Garthe S., Ramos J.A.	Foraging plasticity in a pelagic seabird species along a marine productivity gradient	2009	Marine Ecology Progress Series
scopus	Chunco A.J., McKinnon J.S., Servedio M.R.	Microhabitat variation and sexual selection can maintain male color polymorphisms	2007	Evolution
scopus	Roiloa S.R., Retuerto R.	Small-scale heterogeneity in soil quality influences photosynthetic efficiency and habitat selection in a clonal plant	2006	Annals of Botany
scopus	Lancaster J.	Scaling the effects of predation and disturbance in a patchy environment	1996	Oecologia
scopus	Lancaster J., Hildrew A.G., Townsend C.R.	Invertebrate predation on patchy and mobile prey in streams	1991	Journal of Animal Ecology
scopus	McClanahan T.R.	Coexistence in a sea urchin guild and its implications to coral reef diversity and degradation	1988	Oecologia
scopus	Sims D.W., Reynolds A.M., Humphries N.E., Southall E.J., Wearmouth V.J., Metcalfe B., Twitchett R.J.	Hierarchical random walks in trace fossils and the origin of optimal search behavior	2014	Proceedings of the National Academy of Sciences of the United States of America
scopus	Whittingham M.J., Markland H.M.	The influence of substrate on the functional response of an avian granivore and its implications for farmland bird conservation	2002	Oecologia
scopus	Steele M.A., Contreras T.A., Hadj-Chikh L.Z., Agosta S.J., Smallwood P.D., Tomlinson C.N.	Do scatter hoarders trade off increased predation risks for lower rates of cache pilferage?	2014	Behavioral Ecology
scopus	Duckworth R.A.	Maternal effects and range expansion: A key factor in a dynamic process?	2009	Philosophical Transactions of the Royal Society B: Biological Sciences
scopus	Hedvall O., Moksnes P.-O., Pihl L.	Active habitat selection by megalopae and juvenile shore crabs Carcinus maenas: A laboratory study in an annular flume	1998	Hydrobiologia
scopus	Pierson E.D., Elmqvist T., Rainey W.E., Cox P.A.	Effects of tropical cyclonic storms on flying fox populations on the South Pacific Islands of Samoa	1996	Conservation Biology
scopus	Catano L.B., Rojas M.C., Malossi R.J., Peters J.R., Heithaus M.R., Fourqurean J.W., Burkepile D.E.	Reefscapes of fear: Predation risk and reef hetero-geneity interact to shape herbivore foraging behaviour	2016	Journal of Animal Ecology
scopus	Brockmark S., Adriaenssens B., Johnsson J.I.	Less is more: Density influences the development of behavioural life skills in trout	2010	Proceedings of the Royal Society B: Biological Sciences
scopus	Diggins T.P., Kaur J., Chakraborti R.K., DePinto J.V.	Diet choice by the exotic round goby (Neogobius melanostomus) as influenced by prey motility and environmental complexity	2002	Journal of Great Lakes Research
scopus	Swisher B.J., Soluk D.A., Wahl D.H.	Non-additive predation in littoral habitats: Influences of habitat complexity	1998	Oikos
scopus	Williams R.	Vertical distribution of Calanus finmarchicus and C. helgolandicus in relation to the development of the seasonal thermocline in the Celtic Sea	1985	Marine Biology
scopus	Scharf F.S., Manderson J.P., Fabrizio M.C.	The effects of seafloor habitat complexity on survival of juvenile fishes: Species-specific interactions with structural refuge	2006	Journal of Experimental Marine Biology and Ecology
scopus	Fricke H., Hissmann K., Schauer J., Reinicke O., Kasang L., Plante R.	Habitat and population size of the coelacanth Latimeria chalumnae at Grand Comoro	1991	Environmental Biology of Fishes
scopus	Gotceitas V.	Variation in plant stem density and its effects on foraging success of juvenile bluegill sunfish	1990	Environmental Biology of Fishes
scopus	Hammond L.S.	Patterns of feeding and activity in deposit-feeding holothurians and echinoids ( Echinodermata) from a shallow back-reef lagoon, Discovery Bay, Jamaica.	1982	Bulletin of Marine Science
scopus	Baber M.J., Babbitt K.J.	The relative impacts of native and introduced predatory fish on a temporary wetland tadpole assemblage	2003	Oecologia
scopus	Blumstein D.T., Lea A.J., Olson L.E., Martin J.G.A.	Heritability of anti-predatory traits: Vigilance and locomotor performance in marmots	2010	Journal of Evolutionary Biology
scopus	Bollache L., Gambade G., Cézilly F.	The influence of micro-habitat segregation on size assortative pairing in Gammarus pulex (L.) (Crustacea, Amphipoda)	2000	Archiv fur Hydrobiologie
scopus	Furrer R.D., Manser M.B.	The evolution of urgency-based and functionally referential alarm calls in ground-dwelling species	2009	American Naturalist
scopus	Pavlov D.S., Mikheev V.N., Lupandin A.I., Skorobogatov M.A.	Ecological and behavioural influences on juvenile fish migrations in regulated rivers: A review of experimental and field studies	2008	Hydrobiologia
scopus	Shrewsbury P.M., Raupp M.J.	Do top-down or bottom-up forces determine Stephanitis pyrioides abundance in urban landscapes?	2006	Ecological Applications
scopus	Lindenmayer D.B., Claridge A.W., Gilmore A.M., Michael D., Lindenmayer B.D.	The ecological roles of logs in Australian forests and the potential impacts of harvesting intensification on log-using biota	2002	Pacific Conservation Biology
scopus	Salomon A.K., Gaichas S.K., Shears N.T., Smith J.E., Madin E.M.P., Gaines S.D.	Key features and context-dependence of fishery-induced trophic cascades [Atributos clave y dependencia del contexto de cascadas tróficas inducidas por pesquerías]	2010	Conservation Biology
scopus	Meyer C.F.J., Schwarz C.J., Fahr J.	Activity patterns and habitat preferences of insectivorous bats in a West African forest-savanna mosaic	2004	Journal of Tropical Ecology
scopus	Hirvonen H., Ranta E., Rita H., Peuhkuri N.	Significance of memory properties in prey choice decisions	1999	Ecological Modelling
scopus	Comins H.N., Blatt D.W.E.	Prey-predator models in spatially heterogeneous environments	1974	Journal of Theoretical Biology
scopus	Cornetto T., Estevez I., Douglass L.W.	Using artificial cover to reduce aggression and disturbances in domestic fowl	2002	Applied Animal Behaviour Science
scopus	Lukianchuk J.L., Smith S.M.	Influence of plant structural complexity on the foraging success of Trichogramma minutum: A comparison of search on artificial and foliage models	1997	Entomologia Experimentalis et Applicata
scopus	Cosentino B.J., Schooley R.L., Phillips C.A.	Connectivity of agroecosystems: Dispersal costs can vary among crops	2011	Landscape Ecology
scopus	Hawlena D., Saltz D., Abramsky Z., Bouskila A.	Ecological trap for desert lizards caused by anthropogenic changes in habitat structure that favor predator activity [Creación de una trampa ecológica para lagartijas de desierto con la adición de una estructura de hábitat que favorece la actividad de depredadores]	2010	Conservation Biology
scopus	Horinouchi M., Mizuno N., Jo Y., Fujita M., Sano M., Suzuki Y.	Seagrass habitat complexity does not always decrease foraging efficiencies of piscivorous fishes	2009	Marine Ecology Progress Series
scopus	Atwood T.C., Gese E.M., Kunkel K.E.	Comparative patterns of predation by cougars and recolonizing wolves in Montana's Madison Range	2007	Journal of Wildlife Management
scopus	Anderson A.R.A., Young I.M., Sleeman B.D., Griffiths B.S., Robertson W.M.	Nematode movement along a chemical gradient in a structurally heterogeneous environment. 1. Experiment [Deplacement des nematodes suivant un gradient chimique dans un milieu a structure heterogene. 1. L'experimentation]	1997	Fundamental and Applied Nematology
scopus	Pincebourde S., Sanford E., Casas J., Helmuth B.	Temporal coincidence of environmental stress events modulates predation rates	2012	Ecology Letters
scopus	Ruff C.P., Schindle D.E., Armstrong J.B., Bentle K.T., Brooks G.T., Holtgrieve G.W., McGlauflin M.T., Torgersen C.E., Seeb J.E.	Temperature-associated population diversity in salmon confers benefits to mobile consumers	2011	Ecology
scopus	Hampton S.E.	Habitat overlap of enemies: Temporal patterns and the role of spatial complexity	2004	Oecologia
scopus	Legrand A., Barbosa P.	Plant Morphological Complexity Impacts Foraging Efficiency of Adult Coccinella septempunctata L. (Coleoptera: Coccinellidae)	2003	Environmental Entomology
scopus	Sharpe P.B., Van Horne B.	Influence of habitat on behavior of townsend's ground squirrels (Spermophilus Townsendii)	1998	Journal of Mammalogy
scopus	Francour P., Harmelin-Vivien M., Harmelin J.G., Duclerc J.	Impact of Caulerpa taxifolia colonization on the littoral ichthyofauna of North-Western Mediterranean sea: preliminary results	1995	Hydrobiologia
scopus	Jormalainen V., Merilaita S., Tuomi J.	Differential predation on sexes affects colour polymorphism of the isopod Idotea baltica (Pallas)	1995	Biological Journal of the Linnean Society
scopus	Goldenberg S.U., Nagelkerken I., Marangon E., Bonnet A., Ferreira C.M., Connell S.D.	Ecological complexity buffers the impacts of future climate on marine consumers	2018	Nature Climate Change
scopus	Lihoreau M., Chittka L., Raine N.E.	Trade-off between travel distance and prioritization of high-reward sites in traplining bumblebees	2011	Functional Ecology
scopus	Rilov G., Figueira W.F., Lyman S.J., Crowder L.B.	Complex habitats may not always benefit prey: Linking visual field with reef fish behavior and distribution	2007	Marine Ecology Progress Series
scopus	Okun N., Mehner T.	Distribution and feeding of juvenile fish on invertebrates in littoral reed (Phragmites) stands	2005	Ecology of Freshwater Fish
scopus	Shantz A.A., Ladd M.C., Schrack E., Burkepile D.E.	Fish-derived nutrient hotspots shape coral reef benthic communities	2015	Ecological Applications
scopus	Humphries N.E., Sims D.W.	Optimal foraging strategies: Lévy walks balance searching and patch exploitation under a very broad range of conditions	2014	Journal of Theoretical Biology
scopus	Salomon Y., Connolly S.R., Bode L.	Effects of asymmetric dispersal on the coexistence of competing species	2010	Ecology Letters
scopus	Rypstra A.L., Schmidt J.M., Reif B.D., DeVito J., Persons M.H.	Tradeoffs involved in site selection and foraging in a wolf spider: Effects of substrate structure and predation risk	2007	Oikos
scopus	Waters D.A.	Bats and moths: What is there left to learn?	2003	Physiological Entomology
scopus	Mandelik Y., Jones M., Dayan T.	Structurally complex habitat and sensory adaptations mediate the behavioural responses of a desert rodent to an indirect cue for increased predation risk	2003	Evolutionary Ecology Research
scopus	Gray S.J., Jensen S.P., Hurst J.L.	Structural complexity of territories: Preference, use of space and defence in commensal house mice, Mus domesticus	2000	Animal Behaviour
scopus	McClure M.L., Burdett C.L., Farnsworth M.L., Lutman M.W., Theobald D.M., Riggs P.D., Grear D.A., Miller R.S.	Modeling and mapping the probability of occurrence of invasive wild pigs across the contiguous United States	2015	PLoS ONE
scopus	Ventura B.A., Siewerdt F., Estevez I.	Access to barrier perches improves behavior repertoire in broilers	2012	PLoS ONE
scopus	Amarasekare P.	Spatial dynamics of communities with intraguild predation: The role of dispersal strategies	2007	American Naturalist
scopus	Zenuto R.R., Vassallo A.I., Busch C.	A method for studying social and reproductive behaviour of subterranean rodents in captivity	2001	Acta Theriologica
scopus	Dumont B., Meuret M., Prud'hon M.	Direct observation of biting for studying grazing behavior of goats and llamas on garrigue rangelands	1995	Small Ruminant Research
scopus	Savino J.F., Marschall E.A., Stein R.A.	Bluegill growth as modified by plant density: an exploration of underlying mechanisms	1992	Oecologia
scopus	Orpwood J.E., Magurran A.E., Armstrong J.D., Griffiths S.W.	Minnows and the selfish herd: effects of predation risk on shoaling behaviour are dependent on habitat complexity	2008	Animal Behaviour
scopus	Corona A., Soto L.A., Sánchez A.J.	Epibenthic amphipod abundance and predation efficiency of the pink shrimp Farfantepenaeus duorarum (Burkenroad, 1939) in habitats with different physical complexity in a tropical estuarine system	2000	Journal of Experimental Marine Biology and Ecology
scopus	Michel M.J., Adams M.M.	Differential effects of structural complexity on predator foraging behavior	2009	Behavioral Ecology
scopus	Macia A., Abrantes K.G.S., Paula J.	Thorn fish Terapon jarbua (Forskål) predation on juvenile white shrimp Penaeus indicus H. Milne Edwards and brown shrimp Metapenaeus monoceros (Fabricius): The effect of turbidity, prey density, substrate type and pneumatophore density	2003	Journal of Experimental Marine Biology and Ecology
scopus	McKemey A.R., Symondson W.O.C., Glen D.M.	Predation and prey size choice by the carabid beetle Pterostichus melanarius (Coleoptera: Carabidae): The dangers of extrapolating from laboratory to field	2003	Bulletin of Entomological Research
scopus	Cornetto T., Estevez I.	Behavior of the domestic fowl in the presence of vertical panels	2001	Poultry Science
scopus	Podgaiski L.R., Joner F., Lavorel S., Moretti M., Ibanez S., Mendonça Jr. M.S., Pillar V.D.	Spider Trait Assembly Patterns and Resilience under Fire-Induced Vegetation Change in South Brazilian Grasslands	2013	PLoS ONE
scopus	Stoner A.W.	Habitat-mediated survival of newly settled red king crab in the presence of a predatory fish: Role of habitat complexity and heterogeneity	2009	Journal of Experimental Marine Biology and Ecology
scopus	Ahrenstorff T.D., Sass G.G., Helmus M.R.	The influence of littoral zone coarse woody habitat on home range size, spatial distribution, and feeding ecology of largemouth bass (Micropterus salmoides)	2009	Hydrobiologia
scopus	Holwell G.I., Barry K.L., Herberstein M.E.	Mate location, antennal morphology, and ecology in two praying mantids (Insecta: Mantodea)	2007	Biological Journal of the Linnean Society
scopus	Levi F., Francour P.	Behavioural response of Mullus surmuletus to habitat modification by the invasive macroalga Caulerpa taxifolia	2004	Journal of Fish Biology
scopus	Waugh S.M., Weimerskirch H.	Environmental heterogeneity and the evolution of foraging behaviour in long ranging greater albatrosses	2003	Oikos
scopus	Sleep D.J.H., Brigham R.M.	An experimental test of clutter tolerance in bats	2003	Journal of Mammalogy
scopus	Recer G.M., Blanckenhorn W.U., Newman J.A., Tuttle E.M., Withiam M.L., Caraco T.	Temporal resource variability and the habitat-matching rule	1987	Evolutionary Ecology
scopus	BOAG P.T., GRANT P.R.	The classical case of character release: Darwin's finches (Geospiza) on Isla Daphne Major, Galápagos	1984	Biological Journal of the Linnean Society
scopus	Marchewka J., Watanabe T.T.N., Ferrante V., Estevez I.	Review of the social and environmental factors affecting the behavior and welfare of turkeys (Meleagris gallopavo)	2013	Poultry Science
scopus	Carmona-Catot G., Magellan K., García-Berthou E.	Temperature-Specific Competition between Invasive Mosquitofish and an Endangered Cyprinodontid Fish	2013	PLoS ONE
scopus	Prugh L.R.	Coyote prey selection and community stability during a decline in food supply	2005	Oikos
scopus	Roese J.H., Risenhoover K.L., Folse L.J.	Habitat heterogeneity and foraging efficiency: an individual-based model	1991	Ecological Modelling
scopus	Bleicher S.S.	The landscape of fear conceptual framework: Definition and review of current applications and misuses	2017	PeerJ
scopus	Klecka J., Boukal D.S.	The effect of habitat structure on prey mortality depends on predator and prey microhabitat use	2014	Oecologia
scopus	Boukal D.S.	Trait- and size-based descriptions of trophic links in freshwater food webs: Current status and perspectives	2014	Journal of Limnology
scopus	Humphries A.T., Peyre M.K., Decossas G.A.	The effect of structural complexity, prey density, and "predator-free space" on prey survivorship at created oyster reef mesocosms	2011	PLoS ONE
scopus	Schmidt J.M., Rypstra A.L.	Opportunistic predator prefers habitat complexity that exposes prey while reducing cannibalism and intraguild encounters	2010	Oecologia
scopus	Xiao K., Yu D., Wang J.	Habitat selection in spatially heterogeneous environments: A test of foraging behaviour in the clonal submerged macrophyte Vallisneria spiralis	2006	Freshwater Biology
scopus	Ben-Natan G., Abramsky Z., Kotler B.P., Brown J.S.	Seeds redistribution in sand dunes: A basis for coexistence of two rodent species	2004	Oikos
scopus	Rosenblatt A.E., Nifong J.C., Heithaus M.R., Mazzotti F.J., Cherkiss M.S., Jeffery B.M., Elsey R.M., Decker R.A., Silliman B.R., Guillette L.J., Jr., Lowers R.H., Larson J.C.	Factors affecting individual foraging specialization and temporal diet stability across the range of a large “generalist” apex predator	2015	Oecologia
scopus	Bouchet P.J., Meeuwig J.J., Salgado Kent C.P., Letessier T.B., Jenner C.K.	Topographic determinants of mobile vertebrate predator hotspots: Current knowledge and future directions	2015	Biological Reviews
scopus	Armstrong J.B., Schindler D.E.	Going with the Flow: Spatial Distributions of Juvenile Coho Salmon Track an Annually Shifting Mosaic of Water Temperature	2013	Ecosystems
scopus	Tanaka H.O., Yamane S., Itioka T.	Within-tree distribution of nest sites and foraging areas of ants on canopy trees in a tropical rainforest in Borneo	2010	Population Ecology
scopus	Larkin D.J., Madon S.P., West J.M., Zedler J.B.	Topographic heterogeneity influences fish use of an experimentally restored tidal marsh	2008	Ecological Applications
scopus	Laidre K.L., Heide-Jørgensen M.P., Logsdon M.L., Hobbs R.C., Dietz R., VanBlaricom G.R.	Fractal analysis of narwhal space use patterns	2004	Zoology
scopus	Fransen B., De Kroon H., De Kovel C.G.F., Van Den Bosch F.	Disentangling the effects of root foraging and inherent growth rate on plant biomass accumulation in heterogeneous environments: A modelling study	1999	Annals of Botany
scopus	Bartumeus F., Raposo E.P., Viswanathan G.M., Da Luz M.G.E.	Stochastic optimal foraging: Tuning intensive and extensive dynamics in random searches	2014	PLoS ONE
scopus	Alexander M.E., Dick J.T.A., O'Connor N.E.	Trait-mediated indirect interactions in a marine intertidal system as quantified by functional responses	2013	Oikos
scopus	Oro D.	Living in a ghetto within a local population: An empirical example of an ideal despotic distribution	2008	Ecology
scopus	Olsson J., Svanbäck R., Eklöv P.	Effects of resource level and habitat type on behavioral and morphological plasticity in Eurasian perch	2007	Oecologia
scopus	Djemai I., Meyhöfer R., Casas J.	Geometrical games between a host and a parasitoid	2000	American Naturalist
scopus	Johnson M.P., Hughes R.N., Burrows M.T., Hawkins S.J.	Beyond the predation halo: Small scale gradients in barnacle populations affected by the relative refuge value of crevices	1998	Journal of Experimental Marine Biology and Ecology
scopus	Reichard M., Polačik M., Blažek R., Vrtílek M.	Female bias in the adult sex ratio of African annual fishes: interspecific differences, seasonal trends and environmental predictors	2014	Evolutionary Ecology
scopus	Pardee G.L., Philpott S.M.	Cascading indirect effects in a coffee agroecosystem: Effects of parasitic phorid flies on ants and the coffee berry borer in a high-shade and low-shade habitat	2011	Environmental Entomology
scopus	Amano T.	Conserving bird species in Japanese farmland: Past achievements and future challenges	2009	Biological Conservation
scopus	Lecomte N., Careau V., Gauthier G., Giroux J.-F.	Predator behaviour and predation risk in the heterogeneous Arctic environment	2008	Journal of Animal Ecology
scopus	Margalida A., Donázar J.A., Bustamante J., Hernández F.J., Romero-Pujante M.	Application of a predictive model to detect long-term changes in nest-site selection in the Bearded Vulture Gypaetus barbatus: Conservation in relation to territory shrinkage	2008	Ibis
scopus	White J.W.	Spatially correlated recruitment of a marine predator and its prey shapes the large-scale pattern of density-dependent prey mortality	2007	Ecology Letters
scopus	Carlson J., Keating J., Mbogo C.M., Kahindi S., Beier J.C.	Ecological limitations on aquatic mosquito predator colonization in the urban environment	2004	Journal of Vector Ecology
scopus	Blake S., Inkamba-Nkulu C.	Fruit, minerals, and forest elephant trails: Do all roads lead to Rome?	2004	Biotropica
scopus	Oborny B., Czárán T., Kun A.	Exploration and exploitation of resource patches by clonal growth: A spatial model on the effect of transport between modules	2001	Ecological Modelling
scopus	Stewart T.W., Gafford J.C., Miner J.G., Lowe R.L.	Dreissena-shell habitat and antipredator behavior: Combined effects on survivorship of snails co-occurring with molluscivorous fish	1999	Journal of the North American Benthological Society
scopus	WallisDeVries M.F.	Effects of resource distribution patterns on ungulate foraging behaviour: A modelling approach	1996	Forest Ecology and Management
scopus	Bailleul F., Luque S., Dubroca L., Arnould J.P.Y., Guinet C.	Differences in foraging strategy and maternal behaviour between two sympatric fur seal species at the Crozet Islands	2005	Marine Ecology Progress Series
scopus	Mayer C.M., Rudstam L.G., Mills E.L., Cardiff S.G., Bloom C.A.	Zebra mussels (dreissena polymorpha), habitat alteration, and yellow perch (perca flavescens) foraging: System-wide effects and behavioural mechanisms	2001	Canadian Journal of Fisheries and Aquatic Sciences
scopus	Barrios-O'Neill D., Kelly R., Dick J.T.A., Ricciardi A., Macisaac H.J., Emmerson M.C.	On the context-dependent scaling of consumer feeding rates	2016	Ecology Letters
scopus	Johansen J.L., Pratchett M.S., Messmer V., Coker D.J., Tobin A.J., Hoey A.S.	Large predatory coral trout species unlikely to meet increasing energetic demands in a warming ocean	2015	Scientific Reports
scopus	Gibb H., Parr C.L.	Does Structural Complexity Determine the Morphology of Assemblages? An Experimental Test on Three Continents	2013	PLoS ONE
scopus	Alto B.W., Griswold M.W., Lounibos L.P.	Habitat complexity and sex-dependent predation of mosquito larvae in containers	2005	Oecologia
scopus	Hutchings M.R., Gordon I.J., Kyriazakis I., Robertson E., Jackson F.	Grazing in heterogeneous environments: Infra- and supra-parasite distributions determine herbivore grazing decisions	2002	Oecologia
scopus	Strier K.B.	Population viabilities and conservation implications for muriquis (Brachyteles arachnoides) in Brazil's Atlantic Forest	2000	Biotropica
scopus	Johnson K.H.	Trophic-dynamic considerations in relating species diversity to ecosystem resilience	2000	Biological Reviews
scopus	Poff N.L., Nelson-Baker K.	Habitat heterogeneity and algal-grazer interactions in streams: Explorations with a spatially explicit model	1997	Journal of the North American Benthological Society
scopus	Levin S.A.	The role of theoretical ecology in the description and understanding of populations in heterogeneous environments	1981	Integrative and Comparative Biology
scopus	Gao Y., Xing F., Jin Y., Nie D., Wang Y.	Foraging responses of clonal plants to multi-patch environmental heterogeneity: Spatial preference and temporal reversibility	2012	Plant and Soil
scopus	Frank S.D., Shrewsbury P.M., Denno R.F.	Plant versus prey resources: Influence on omnivore behavior and herbivore suppression	2011	Biological Control
scopus	Bonebrake T.C., Boggs C.L., McNally J.M., Ranganathan J., Ehrlich P.R.	Oviposition behavior and offspring performance in herbivorous insects: Consequences of climatic and habitat heterogeneity	2010	Oikos
scopus	Clemente S., Hernández J.C., Toledo K., Brito A.	Predation upon Diadema aff. antillarum in barren grounds in the Canary Islands	2007	Scientia Marina
scopus	Amarasekare P.	Productivity, dispersal and the coexistence of intraguild predators and prey	2006	Journal of Theoretical Biology
scopus	Macek P., Lepš J.	The effect of environmental heterogeneity on clonal behaviour of Prunella vulgaris L.	2003	Plant Ecology
scopus	Puche H., Su N.-Y.	Tunnel formation by Reticulitermes flavipes and Coptotermes formosanus (Isoptera: Rhinotermitidae) in response to wood in sand	2001	Journal of Economic Entomology
scopus	Papaj D.R., Prokopy R.J.	The effect of prior adult experience on components of habitat preference in the apple maggot fly (Rhagoletis pomonella)	1988	Oecologia
scopus	Bartumeus F., Campos D., Ryu W.S., Lloret-Cabot R., Méndez V., Catalan J.	Foraging success under uncertainty: search tradeoffs and optimal space use	2016	Ecology Letters
scopus	Liu F., Liu J., Dong M.	Ecological consequences of clonal integration in plants	2016	Frontiers in Plant Science
scopus	Wäschke N., Meiners T., Rostás M.	Foraging Strategies of Parasitoids in Complex Chemical Environments	2013	Chemical Ecology of Insect Parasitoids
scopus	Webster M.M., Atton N., Hoppitt W.J.E., Laland K.N.	Environmental complexity influences association network structure and network-based diffusion of foraging information in fish shoals	2013	American Naturalist
scopus	Brind'Amour A., Daniel B., Dray S., Legendre P.	Relationships between species feeding traits and environmental conditions in fish communities: A three-matrix approach	2011	Ecological Applications
scopus	Stoner A.W., Ottmar M.L., Haines S.A.	Temperature and habitat complexity mediate cannibalism in Red King Crab: Observations on activity, feeding, and prey defense mechanisms	2010	Journal of Shellfish Research
scopus	Beekey M.A., McCabe D.J., Marsden J.E.	Zebra mussels affect benthic predator foraging success and habitat choice on soft sediments	2004	Oecologia
scopus	Erlandsson J., Vladimir K., Williams G.A.	A field technique for estimating the influence of surface complexity on movement tortuosity in the tropical limpet cellana grata gould	1999	Ophelia
scopus	McLaughlin J.F., Roughgarden J.	Predation across spatial scales in heterogeneous environments	1992	Theoretical Population Biology
scopus	Ferner M.C., Smee D.L., Weissburg M.J.	Habitat complexity alters lethal and non-lethal olfactory interactions between predators and prey	2009	Marine Ecology Progress Series
scopus	Bukovinszky T., Gols R., Hemerik L., Van Lenteren J.C., Vet L.E.M.	Time allocation of a parasitoid foraging in heterogeneous vegetation: Implications for host-parasitoid interactions	2007	Journal of Animal Ecology
scopus	Carraro R., Gladstone W.	Habitat preferences and site fidelity of the ornate Wobbegong shark (Orectolobus ornatus) on rocky reefs of New South Wales	2006	Pacific Science
scopus	Rohlfs M.	Clash of kingdoms or why Drosophila larvae positively respond to fungal competitors	2005	Frontiers in Zoology
scopus	Marion G., Swain D.L., Hutchings M.R.	Understanding foraging behaviour in spatially heterogeneous environments	2005	Journal of Theoretical Biology
scopus	Cooke S.J., Bunt C.M., Schreer J.F.	Understanding Fish Behavior, Distribution, and Survival in Thermal Effluents Using Fixed Telemetry Arrays: A Case Study of Smallmouth Bass in A Discharge Canal during Winter	2004	Environmental Management
scopus	Watson J., Watson A., Paull D., Freudenberger D.	Woodland fragmentation is causing the decline of species and functional groups of birds in southeastern Australia	2003	Pacific Conservation Biology
scopus	Poggiale J.Ch., Michalski J., Arditi R.	Emergence of donor control in patchy predator-prey systems	1998	Bulletin of Mathematical Biology
scopus	Tikkanen P., Muotka T., Huhta A., Juntunen A.	The roles of active predator choice and prey vulnerability in determining the diet of predatory stonefly (Plecoptera) nymphs	1997	Journal of Animal Ecology
scopus	Sahoo B., Poria S.	Effects of additional food in a delayed predator-prey model	2015	Mathematical Biosciences
scopus	Batzina A., Karakatsouli N.	The presence of substrate as a means of environmental enrichment in intensively reared gilthead seabream Sparus aurata: Growth and behavioral effects	2012	Aquaculture
scopus	Lewis S.M., Tigreros N., Fedina T., Ming Q.L.	Genetic and nutritional effects on male traits and reproductive performance in Tribolium flour beetles	2012	Journal of Evolutionary Biology
scopus	Barreto R.E., Carvalho G.G.A., Volpato G.L.	The aggressive behavior of Nile tilapia introduced into novel environments with variation in enrichment	2011	Zoology
scopus	Gonçalves E.N., Carvalho P.C.d.F., Kunrath T.R., Carassai I.J., Bremm C., Fischer V.	Plant-animal relationships in pastoral heterogeneous environment: Process of herbage intake [Relações planta-animal em ambiente pastoril heterogêneo: Processo de ingestão de forragem]	2009	Revista Brasileira de Zootecnia
scopus	Warbrick-Smith J., Raubenheimer D., Simpson S.J., Behmer S.T.	Three hundred and fifty generations of extreme food specialisation: Testing predictions of nutritional ecology	2009	Entomologia Experimentalis et Applicata
scopus	Brady M.J., McAlpine C.A., Miller C.J., Possingham H.P., Baxter G.S.	Habitat attributes of landscape mosaics along a gradient of matrix development intensity: Matrix management matters	2009	Landscape Ecology
scopus	Byholm P., Kekkonen M.	Food regulates reproduction differently in different habitats: Experimental evidence in the goshawk	2008	Ecology
scopus	Feller I.C., Chamberlain A.	Herbivore responses to nutrient enrichment and landscape heterogeneity in a mangrove ecosystem	2007	Oecologia
scopus	Byholm P., Nikula A., Kentta J., Taivalmäki J.-P.	Interactions between habitat heterogeneity and food affect reproductive output in a top predator	2007	Journal of Animal Ecology
scopus	Hamilton I.M., Dill L.M.	The use of territorial gardening versus kleptoparasitism by a subtropical reef fish (Kyphosus cornelii) is influenced by territory defendability	2003	Behavioral Ecology
scopus	Price E.A.C., Hutchings M.J., Marshall C.	Causes and consequences of sectoriality in the clonal herb Glechoma hederacea	1996	Vegetatio
scopus	Reynolds P.L., Stachowicz J.J., Hovel K., Boström C., Boyer K., Cusson M., Eklöf J.S., Engel F.G., Engelen A.H., Eriksson B.K., Fodrie F.J., Griffin J.N., Hereu C.M., Hori M., Hanley T.C., Ivanov M., Jorgensen P., Kruschel C., Lee K.-S., McGlathery K., Moksnes P.-O., Nakaoka M., O'Connor M.I., O'Connor N.E., Orth R.J., Rossi F., Ruesink J., Sotka E.E., Thormar J., Tomas F., Unsworth R.K.F., Whale…	Latitude, temperature, and habitat complexity predict predation pressure in eelgrass beds across the Northern Hemisphere	2018	Ecology
scopus	Berger-Tal O., Bar-David S.	Recursive movement patterns: Review and synthesis across species	2015	Ecosphere
scopus	Zhu J., Liang L., Jiao Y., Liu L., U.S.-China Physical Sciences-Oncology Alliance	Enhanced invasion of metastatic cancer cells via extracellular matrix interface	2015	PLoS ONE
scopus	Aiken C.M., Navarrete S.A.	Coexistence of competitors in marine metacommunities: Environmental variability, edge effects, and the dispersal niche	2014	Ecology
scopus	Petty J.T., Grossman G.D.	Giving-up densities and ideal pre-emptive patch use in a predatory benthic stream fish	2010	Freshwater Biology
scopus	Steiner U.K., Van Buskirk J.	Environmental stress and the costs of whole-organism phenotypic plasticity in tadpoles	2008	Journal of Evolutionary Biology
scopus	Webster M.M., Hart P.J.B.	Substrate discrimination and preference in foraging fish	2004	Animal Behaviour
scopus	Martijn Bezemer T., Harvey J.A., Kamp A.F.D., Wagenaar R., Gols R., Kostenko O., Fortuna T., Engelkes T., Vet L.E.M., Van Der Putten W.H., Soler R.	Behaviour of male and female parasitoids in the field: Influence of patch size, host density, and habitat complexity	2010	Ecological Entomology
scopus	Bourgault P., Thomas D., Perret P., Blondel J.	Spring vegetation phenology is a robust predictor of breeding date across broad landscapes: A multi-site approach using the Corsican blue tit (Cyanistes caeruleus)	2010	Oecologia
scopus	Eilam D.	Locomotor activity in common spiny mice (Acomys cahirinuse): The effect of light and environmental complexity	2004	BMC Ecology
scopus	Suutari E., Rantala M.J., Salmela J., Suhonen J.	Intraguild predation and interference competition on the endangered dragonfly Aeshna viridis	2004	Oecologia
scopus	Caudill C.C., Peckarsky B.L.	Lack of appropriate behavioral or developmental responses by mayfly larvae to trout predators	2003	Ecology
scopus	Skórka P., Nowicki P., Lenda M., Witek M., Śliwińska E.B., Settele J., Woyciechowski M.	Different flight behaviour of the endangered scarce large blue butterfly Phengaris teleius (Lepidoptera: Lycaenidae) within and outside its habitat patches	2013	Landscape Ecology
scopus	Reyna-Hurtado R., Chapman C.A., Calme S., Pedersen E.J.	Searching in heterogeneous and limiting environments: Foraging strategies of white-lipped peccaries (Tayassu pecari)	2012	Journal of Mammalogy
scopus	Pirtle J.L., Stoner A.W.	Red king crab (Paralithodes camtschaticus) early post-settlement habitat choice: Structure, food, and ontogeny	2010	Journal of Experimental Marine Biology and Ecology
scopus	Kemp P.S., Armstrong J.D., Gilvear D.J.	Behavioural responses of juvenile Atlantic salmon (Salmo salar) to presence of boulders	2005	River Research and Applications
scopus	La Mesa M., Dalú M., Vacchi M.	Trophic ecology of the emerald notothen Trematomus bernacchii (Pisces, Nototheniidae) from Terra Nova Bay, Ross Sea, Antarctica	2004	Polar Biology
scopus	Denoël M., Schabetsberger R., Joly P.	Trophic specialisations in alternative heterochronic morphs	2004	Naturwissenschaften
scopus	Elkin C.M., Baker R.L.	Lack of preference for low-predation-risk habitats in larval damselflies explained by costs of intraspecific interactions	2000	Animal Behaviour
scopus	Nunes J.A.C.C., Sampaio C.L.S., Barros F.	How wave exposure, group size and habitat complexity influence foraging and population densities in fishes of the genus Halichoeres (Perciformes: Labridae) on tropical rocky shores	2013	Marine Biology
scopus	Nevoux M., Gimenez O., Arlt D., Nicoll M., Jones C., Norris K.	Population regulation of territorial species: Both site dependence and interference mechanisms matter	2011	Proceedings of the Royal Society B: Biological Sciences
scopus	Randlkofer B., Obermaier E., Casas J., Meiners T.	Connectivity counts: Disentangling effects of vegetation structure elements on the searching movement of a parasitoid	2010	Ecological Entomology
scopus	Kawamura K.	A conceptual framework for the study of modular responses to local environmental heterogeneity within the plant crown and a review of related concepts	2010	Ecological Research
scopus	Zhang Y., Zhou Z., Ma X., Jin G.	Foraging ability and growth performance of four subtropical tree species in response to heterogeneous nutrient environments	2010	Journal of Forest Research
scopus	Semchenko M., Zobel K., Heinemeyer A., Hutchings M.J.	Foraging for space and avoidance of physical obstructions by plant roots: A comparative study of grasses from contrasting habitats	2008	New Phytologist
scopus	Ross P.M., Thrush S.F., Montgomery J.C., Walker J.W., Parsons D.M.	Habitat complexity and predation risk determine juvenile snapper (Pagrus auratus) and goatfish (Upeneichthys lineatus) behaviour and distribution	2007	Marine and Freshwater Research
scopus	Amano T., Ushiyama K., Fujita G., Higuchi H.	Foraging patch selection and departure by non-omniscient foragers: A field example in white-fronted geese	2006	Ethology
scopus	Cutwa M.M., Turingan R.G.	Intralocality variation in feeding biomechanics and prey use in Archosargus probatocephalus (Teleostei, Sparidae), with implications for the ecomorphology of fishes	2000	Environmental Biology of Fishes
scopus	González-Ortiz V., Egea L.G., Jimeńez-Ramos R., Moreno-Mariń F., Pérez-Lloréns J.L., Bouma T.J., Brun F.G.	Interactions between seagrass complexity, hydrodynamic flow and biomixing alter food availability for associated filter-feeding organisms	2014	PLoS ONE
scopus	Bastille-Rousseau G., Fortin D., Dussault C.	Inference from habitat-selection analysis depends on foraging strategies	2010	Journal of Animal Ecology
scopus	Leyequién E., de Boer W.F., Toledo V.M.	Bird community composition in a shaded coffee agro-ecological matrix in Puebla, Mexico: The effects of landscape heterogeneity at multiple spatial scales	2010	Biotropica
scopus	Stuart-Smith R.D., White R.W.G., Barmuta L.A.	A shift in the habitat use pattern of a lentic galaxiid fish: An acute behavioural response to an introduced predator	2008	Environmental Biology of Fishes
scopus	Mårell A., Edenius L.	Spatial heterogeneity and hierarchical feeding habitat selection by reindeer	2006	Arctic, Antarctic, and Alpine Research
scopus	Stenberg M., Persson A.	The effects of spatial food distribution and group size on foraging behaviour in a benthic fish	2005	Behavioural Processes
scopus	Stoinski T.S., Beck B.B.	Changes in Locomotor and Foraging Skills in Captive-Born, Reintroduced Golden Lion Tamarins (Leontopithecus rosalia rosalia)	2004	American Journal of Primatology
scopus	Chang T.R., Forthman D.L., Maple T.L.	Comparison of confined mandrill (Mandrillus sphinx) behavior in traditional and "ecologically representative" exhibits	1999	Zoo Biology
scopus	Hyatt L.A., Evans A.S.	Is decreased germination fraction associated with risk of sibling competition?	1998	Oikos
scopus	Dolman P.M., Sutherland W.J.	Spatial patterns of depletion imposed by foraging vertebrates: Theory, review and meta-analysis	1997	Journal of Animal Ecology
scopus	Rostro-García S., Kamler J.F., Hunter L.T.B.	To kill, stay or flee: The effects of lions and landscape factors on habitat and kill site selection of cheetahs in South Africa	2015	PLoS ONE
scopus	Pirtle J.L., Eckert G.L., Stoner A.W.	Habitat structure influences the survival and predator-prey interactions of early juvenile red king crab Paralithodes camtschaticus	2012	Marine Ecology Progress Series
scopus	Gable J.T., Crowder D.W., Northfield T.D., Steffan S.A., Snyder W.E.	Niche engineering reveals complementary resource use	2012	Ecology
scopus	Grovenburg T.W., Monteith K.L., Klaver R.W., Jenks J.A.	Predator evasion by white-tailed deer fawns	2012	Animal Behaviour
scopus	Edenbrow M., Darden S.K., Ramnarine I.W., Evans J.P., James R., Croft D.P.	Environmental effects on social interaction networks and male reproductive behaviour in guppies, Poecilia reticulata	2011	Animal Behaviour
scopus	Ordines F., Quetglas A., Massutí E., Moranta J.	Habitat preferences and life history of the red scorpion fish, Scorpaena notata, in the Mediterranean	2009	Estuarine, Coastal and Shelf Science
scopus	Oliver M., Luque-Larena J.J., Lambin X.	Do rabbits eat voles? Apparent competition, habitat heterogeneity and large-scale coexistence under mink predation	2009	Ecology Letters
scopus	Dodd L.E., Lacki M.J., Rieske L.K.	Variation in moth occurrence and implications for foraging habitat of Ozark big-eared bats	2008	Forest Ecology and Management
scopus	Schwemmer P., Garthe S., Mundry R.	Area utilization of gulls in a coastal farmland landscape: Habitat mosaic supports niche segregation of opportunistic species	2008	Landscape Ecology
scopus	Tarof S.A., Ratcliffe L.M.	Habitat characteristics and nest predation do not explain clustered breeding in least flycatchers (Empidonax minimus)	2004	Auk
scopus	Adamík P., Korňan M., Vojtek J.	The effect of habitat structure on guild patterns and the foraging strategies of insectivorous birds in forests	2003	Biologia - Section Zoology
scopus	Floater G.J.	Habitat complexity, spatial interference, and "minimum risk distribution": A framework for population stability	2001	Ecological Monographs
scopus	Rosi M.I., Cona M.I., Videla F., Puig S., Roig V.G.	Architecture of Ctenomys mendocinus (Rodentia) burrows from two habitats differing in abundance and complexity of vegetation	2000	Acta Theriologica
scopus	Jormalainen V., Shuster S.M.	Microhabitat segregation and cannibalism in an endangered freshwater isopod, Thermosphaeroma thermophilum	1997	Oecologia
scopus	Cézilly F., Benhamou S.	Optimal foraging strategies: A review [Les strategies optimales d'approvisionnement]	1996	Revue d'Ecologie (La Terre et la Vie)
scopus	Cuthbert R.N., Dick J.T.A., Callaghan A.	Interspecific variation, habitat complexity and ovipositional responses modulate the efficacy of cyclopoid copepods in disease vector control	2018	Biological Control
scopus	Hannibal D.L., Bliss-Moreau E., Vandeleest J., McCowan B., Capitanio J.	Laboratory rhesus macaque social housing and social changes: Implications for research	2017	American Journal of Primatology
scopus	Hansen M.J., Schaerf T.M., Ward A.J.W.	The effect of hunger on the exploratory behaviour of shoals of mosquitofish Gambusia holbrooki	2015	Behaviour
scopus	Anton A., Simpson M.S., Vu I.	Environmental and biotic correlates to lionfish invasion success in Bahamian coral reefs	2014	PLoS ONE
scopus	Patenaude-Monette M., Bélisle M., Giroux J.-F.	Balancing energy budget in a central-place forager: Which habitat to select in a heterogeneous environment?	2014	PLoS ONE
scopus	Lattanzio M.S., Miles D.B.	Ecological divergence among colour morphs mediated by changes in spatial network structure associated with disturbance	2014	Journal of Animal Ecology
scopus	Ellis S., Franks D.W., Robinson E.J.H.	Resource redistribution in polydomous ant nest networks: Local or global?	2014	Behavioral Ecology
scopus	Johannesen E., Lindstrøm U., Michalsen K., Skern-Mauritzen M., Fauchald P., Bogstad B., Dolgov A.	Feeding in a heterogeneous environment: Spatial dynamics in summer foraging Barents Sea cod	2012	Marine Ecology Progress Series
scopus	Ruffino L., Russell J.C., Pisanu B., Caut S., Vidal E.	Low individual-level dietary plasticity in an island-invasive generalist forager	2011	Population Ecology
scopus	Nasseri N.A., Mcbrayer L.D., Schulte B.A.	The impact of tree modification by African elephant (Loxodonta africana) on herpetofaunal species richness in northern Tanzania	2011	African Journal of Ecology
scopus	Fuller A.K., Harrison D.J.	Movement paths reveal scale-dependent habitat decisions by Canada lynx	2010	Journal of Mammalogy
scopus	Hauzy C., Tully T., Spataro T., Paul G., Arditi R.	Spatial heterogeneity and functional response: An experiment in microcosms with varying obstacle densities	2010	Oecologia
scopus	Ohashi K., D'Souza D., Thomson J.D.	An automated system for tracking and identifying individual nectar foragers at multiple feeders	2010	Behavioral Ecology and Sociobiology
scopus	Wrinn K.M., Uetz G.W.	Effects of autotomy and regeneration on detection and capture of prey in a generalist predator	2008	Behavioral Ecology
scopus	Wilkinson E.B., Feener Jr. D.H.	Habitat complexity modifies ant-parasitoid interactions: Implications for community dynamics and the role of disturbance	2007	Oecologia
scopus	Baird H.P., Patullo B.W., Macmillan D.L.	Reducing aggression between freshwater crayfish (Cherax destructor Clark: Decapoda, Parastacidae) by increasing habitat complexity	2006	Aquaculture Research
scopus	Wiggins N.L., McArthur C., Davies N.W., McLean S.	Spatial scale of the patchiness of plant poisons: A critical influence on foraging efficiency	2006	Ecology
scopus	Brown C.R., Sas C.M., Brown M.B.	Colony choice in Cliff Swallows: Effects of heterogeneity in foraging habitat	2002	Auk
scopus	Colasanti R.L., Hunt R.	Resource dynamics and plant growth: A self-assembling model for individuals, populations and communities	1997	Functional Ecology
scopus	Laprise R., Blaber S.J.M.	Predation by Moses perch, Lutjanus russelli, and blue‐spotted trevally, Caranx bucculentus, on juvenile brown tiger prawn, Penaeus esculentus: effects of habitat structure and time of day	1992	Journal of Fish Biology
scopus	Morrison M.L., With K.A.	Interseasonal and intersexual resource partitioning in hairy and white-headed woodpeckers	1987	Auk
scopus	Janmaat K.R.L., Boesch C., Byrne R., Chapman C.A., Goné Bi Z.B., Head J.S., Robbins M.M., Wrangham R.W., Polansky L.	Spatio-temporal complexity of chimpanzee food: How cognitive adaptations can counteract the ephemeral nature of ripe fruit	2016	American Journal of Primatology
scopus	Grutters B.M.C., A.Pollux B.J., Verberk W.C.E.P., Bakker E.S.	Native and non-native plants provide similar refuge to invertebrate prey, but less than artificial plants	2015	PLoS ONE
scopus	Martin J., Benhamou S., Yoganand K., Owen-Smith N.	Coping with spatial heterogeneity and temporal variability in resources and risks: Adaptive movement behaviour by a large grazing herbivore	2015	PLoS ONE
scopus	Ajemian M.J., Sohel S., Mattila J.	Effects of turbidity and habitat complexity on antipredator behavior of three-spined sticklebacks (Gasterosteus aculeatus): Antipredator behavior in sticklebacks	2015	Environmental Biology of Fishes
scopus	Devore J.L., Maerz J.C.	Grass invasion increases top-down pressure on an amphibian via structurally mediated effects on an intraguild predator	2014	Ecology
scopus	Leverkus A.B., Castro J., Puerta-Piñero C., Rey Benayas J.M.	Suitability of the management of habitat complexity, acorn burial depth, and a chemical repellent for post-fire reforestation of oaks	2013	Ecological Engineering
scopus	Katz M.W., Abramsky Z., Kotler B.P., Rosenzweig M.L., Alteshtein O., Vasserman G.	Optimal foraging of little egrets and their prey in a foraging game in a patchy environment	2013	American Naturalist
scopus	Myhre L.C., Forsgren E., Amundsen T.	Effects of habitat complexity on mating behavior and mating success in a marine fish	2013	Behavioral Ecology
scopus	Laskowski K.L., Bell A.M.	Competition avoidance drives individual differences in response to a changing food resource in sticklebacks	2013	Ecology Letters
scopus	Wilkes L., Owen S.F., Readman G.D., Sloman K.A., Wilson R.W.	Does structural enrichment for toxicology studies improve zebrafish welfare?	2012	Applied Animal Behaviour Science
scopus	Carrascal L.M., Villén-Pérez S., Seoane J.	Thermal, Food and Vegetation Effects on Winter Bird Species Richness of Mediterranean Oakwoods	2012	Ecological Research
scopus	Kobler A., Maes G.E., Humblet Y., Volckaert F.A.M., Eens M.	Temperament traits and microhabitat use in bullhead, Cottus perifretum: Fish associated with complex habitats are less aggressive	2011	Behaviour
scopus	Boege K.	Induced responses to competition and herbivory: Natural selection on multi-trait phenotypic plasticity	2010	Ecology
scopus	Sadeh A., Mangel M., Blaustein L.	Context-dependent reproductive habitat selection: The interactive roles of structural complexity and cannibalistic conspecifics	2009	Ecology Letters
scopus	Dupuch A., Dill L.M., Magnan P.	Testing the effects of resource distribution and inherent habitat riskiness on simultaneous habitat selection by predators and prey	2009	Animal Behaviour
scopus	Buckingham D.L., Atkinson P.W., Rook A.J.	Testing solutions in grass-dominated landscapes: A review of current research	2004	Ibis
scopus	Preuss T., Gilly W.F.	Role of prey-capture experience in the development of the escape response in the squid Loligo opalescens: A physiological correlate in an identified neuron	2000	Journal of Experimental Biology
scopus	Santora J.A., Reiss C.S.	Geospatial variability of krill and top predators within an Antarctic submarine canyon system	2011	Marine Biology
scopus	Holt R.D., Barfield M., Filin I., Forde S.	Predation and the Evolutionary Dynamics of Species Ranges	2011	American Naturalist
scopus	Filser J., Koehler H., Ruf A., Römbke J., Prinzing A., Schaefer M.	Ecological theory meets soil ecotoxicology: Challenge and chance	2008	Basic and Applied Ecology
scopus	Richardson J.M.L., Gunzburger M.S., Travis J.	Variation in predation pressure as a mechanism underlying differences in numerical abundance between populations of the poeciliid fish Heterandria formosa	2006	Oecologia
scopus	Meager J.J., Williamson I., Loneragan N.R., Vance D.J.	Habitat selection of juvenile banana prawns, Penaeus merguiensis de Man: Testing the roles of habitat structure, predators, light phase and prawn size	2005	Journal of Experimental Marine Biology and Ecology
scopus	Poor A., Hershock C., Rosella K., Goldberg D.E.	Do physiological integration and soil heterogeneity influence the clonal growth and foraging of Schoenoplectus pungens?	2005	Plant Ecology
scopus	Golub J.L., Vermette V., Brown G.E.	Response to conspecific and heterospecific alarm cues by pumpkinseeds in simple and complex habitats: Field verification of an ontogenetic shift	2005	Journal of Fish Biology
scopus	Stolba A., Hinch G.N., Lynch J.J., Adams D.B., Munro R.K., Davies H.I.	Social organization of Merino sheep of different ages, sex and family structure	1990	Applied Animal Behaviour Science
scopus	Sánchez-Hernández J., Nunn A.D., Adams C.E., Amundsen P.-A.	Causes and consequences of ontogenetic dietary shifts: a global synthesis using fish models	2019	Biological Reviews
scopus	Cole L.J., Brocklehurst S., Robertson D., Harrison W., McCracken D.I.	Exploring the interactions between resource availability and the utilisation of semi-natural habitats by insect pollinators in an intensive agricultural landscape	2017	Agriculture, Ecosystems and Environment
scopus	Moss W.E., Alldredge M.W., Logan K.A., Pauli J.N.	Human expansion precipitates niche expansion for an opportunistic apex predator (Puma concolor)	2016	Scientific Reports
scopus	Kang C., Kim Y.E., Jang Y.	Colour and pattern change against visually heterogeneous backgrounds in the tree frog Hyla japonica	2016	Scientific Reports
scopus	Blanco C.C., Scheiter S., Sosinski E., Fidelis A., Anand M., Pillar V.D.	Feedbacks between vegetation and disturbance processes promote long-term persistence of forest-grassland mosaics in south Brazil	2014	Ecological Modelling
scopus	Smith R.S., Johnston E.L., Clark G.F.	The role of habitat complexity in community development is mediated by resource availability	2014	PLoS ONE
scopus	Alcazar R.M., Hilliard A.T., Becker L., Bernaba M., Fernald R.D.	Brains over brawn: Experience overcomes a size disadvantage in fish social hierarchies	2014	Journal of Experimental Biology
scopus	Jana D., Bairagi N.	Habitat complexity, dispersal and metapopulations: Macroscopic study of a predator-prey system	2014	Ecological Complexity
scopus	McCormick M.I., Löonnstedt O.M.	Degrading habitats and the effect of topographic complexity on risk assessment	2013	Ecology and Evolution
scopus	Penteriani V., Rutz C., Kenward R.	Hunting behaviour and breeding performance of northern goshawks Accipiter gentilis, in relation to resource availability, sex, age and morphology	2013	Naturwissenschaften
scopus	Thompson K.A., Hill J.E., Nico L.G.	Eastern mosquitofish resists invasion by nonindigenous poeciliids through agonistic behaviors	2012	Biological Invasions
scopus	Buchmann C.M., Schurr F.M., Nathan R., Jeltsch F.	Movement upscaled - the importance of individual foraging movement for community response to habitat loss	2012	Ecography
scopus	Berger-Tal O., Avgar T.	The glass is half-full: Overestimating the quality of a novel environment is advantageous	2012	PLoS ONE
scopus	Amano T., Katayama N.	Hierarchical movement decisions in predators: Effects of foraging experience at more than one spatial and temporal scale	2009	Ecology
scopus	McCabe D.J., Beekey M.A., Mazloff A., Marsden J.E.	Negative effect of zebra mussels on foraging and habitat use by lake sturgeon (Acipenser fulvescens)	2006	Aquatic Conservation: Marine and Freshwater Ecosystems
scopus	Sunde P., M. Redpath S.	Combining information from range use and habitat selection: Sex-specific spatial responses to habitat fragmentation in tawny owls Strix aluco	2006	Ecography
scopus	Tuck J.M., Hassall M.	Foraging behaviour of Armadillidium vulgare (Isopoda: Oniscidea) in heterogeneous environments	2004	Behaviour
scopus	Yu F.-H., Dong M.	Effect of light intensity and nutrient availability on clonal growth and clonal morphology of the stoloniferous herb Halerpestes ruthenica	2003	Acta Botanica Sinica
scopus	Schmitz O.J., Cohon J.L., Rothley K.D., Beckerman A.P.	Reconciling variability and optimal behaviour using multiple criteria in optimization models	1998	Evolutionary Ecology
scopus	Cloarec A.	Factors influencing the choice of predatory tactics in a water bug, Diplonychus indicus Venk. & Rao (Heteroptera: Belostomatidae)	1990	Animal Behaviour
scopus	Whiteside M.A., Sage R., Madden J.R.	Multiple behavioural, morphological and cognitive developmental changes arise from a single alteration to early life spatial environment, resulting in fitness consequences for released pheasants	2016	Royal Society Open Science
scopus	Kruidhof H.M., Roberts A.L., Magdaraog P., Muñoz D., Gols R., Vet L.E.M., Hoffmeister T.S., Harvey J.A.	Habitat complexity reduces parasitoid foraging efficiency, but does not prevent orientation towards learned host plant odours	2015	Oecologia
scopus	Hoskins A.J., Costa D.P., Arnould J.P.Y.	Utilisation of intensive foraging zones by female Australian fur seals	2015	PLoS ONE
scopus	Brooker R.M., Munday P.L., Mcleod I.M., Jones G.P.	Habitat preferences of a corallivorous reef fish: Predation risk versus food quality	2013	Coral Reefs
scopus	Golestani A., Gras R., Cristescu M.	Speciation with gene flow in a heterogeneous virtual world: Can physical obstacles accelerate speciation?	2012	Proceedings of the Royal Society B: Biological Sciences
scopus	Danley P.D.	Aggression in closely related Malawi cichlids varies inversely with habitat complexity	2011	Environmental Biology of Fishes
scopus	Reaume C.J., Sokolowski M.B., Mery F.	A natural genetic polymorphism affects retroactive interference in Drosophila melanogaster	2011	Proceedings of the Royal Society B: Biological Sciences
scopus	Cocherell S.A., Cocherell D.E., Jones G.J., Miranda J.B., Thompson L.C., Cech Jr. J.J., Klimley A.P.	Rainbow trout Oncorhynchus mykiss energetic responsesto pulsed flows in the American River, California, assessed by electromyogram telemetry	2011	Environmental Biology of Fishes
scopus	Kimura K., Chiba S.	Interspecific interference competition alters habitat use patterns in two species of land snails	2010	Evolutionary Ecology
scopus	Geange S.W., Stier A.C.	Priority effects and habitat complexity affect the strength of competition	2010	Oecologia
scopus	Randa L.A., Cooper D.M., Meserve P.L., Yunger J.A.	Prey switching of sympatric canids in response to variable prey abundance	2009	Journal of Mammalogy
scopus	Isaksson C.	The chemical pathway of carotenoids: From plants to birds	2009	Ardea
scopus	Cruz-Angón A., Sillett T.S., Greenberg R.	An experimental study of habitat selection by birds in a coffee plantation	2008	Ecology
scopus	Thomson R.L., Forsman J.T., Mönkkönen M., Hukkanen M., Koivula K., Rytkönen S., Orell M.	Predation risk effects on fitness related measures in a resident bird	2006	Oikos
scopus	Łlukasik P., Radwan J., Tomkins J.L.	Structural complexity of the environment affects the survival of alternative male reproductive tactics	2006	Evolution
scopus	Stenberg M., Persson A.	Patch use behaviour in benthic fish depends on their long-term growth prospects	2006	Oikos
scopus	Strauss R.E.	Influence of replicated subsamples and subsample heterogeneity on the linear index of food selection	1982	Transactions of the American Fisheries Society
scopus	González-Rivero M., Harborne A.R., Herrera-Reveles A., Bozec Y.-M., Rogers A., Friedman A., Ganase A., Hoegh-Guldberg O.	Linking fishes to multiple metrics of coral reef structural complexity using three-dimensional technology	2017	Scientific Reports
scopus	Dubuc-Messier G., Reále D., Perret P., Charmantier A.	Environmental heterogeneity and population differences in blue tits personality traits	2017	Behavioral Ecology
scopus	Vetter S.G., Brandstätter C., Macheiner M., Suchentrunk F., Gerritsmann H., Bieber C.	Shy is sometimes better: Personality and juvenile body mass affect adult reproductive success in wild boars, Sus scrofa	2016	Animal Behaviour
scopus	Frago E.	Interactions between parasitoids and higher order natural enemies: Intraguild predation and hyperparasitoids	2016	Current Opinion in Insect Science
scopus	Anderson T.L., Semlitsch R.D.	Top predators and habitat complexity alter an intraguild predation module in pond communities	2016	Journal of Animal Ecology
scopus	Ross C.T., Winterhalder B.	Sit-and-wait versus active-search hunting: A behavioral ecological model of optimal search mode	2015	Journal of Theoretical Biology
scopus	Fortin D., Buono P.-L., Schmitz O.J., Courbin N., Losier C., St-Laurent M.-H., Drapeau P., Heppell S., Dussault C., Brodeur V., Mainguy J.	A spatial theory for characterizing predator – Multiprey interactions in heterogeneous landscapes	2015	Proceedings of the Royal Society B: Biological Sciences
scopus	Heck K.L., Fodrie F.J., Madsen S., Baillie C.J., Byron D.A.	Seagrass consumption by native and a tropically associated fish species: Potential impacts of the tropicalization of the northern Gulf of Mexico	2015	Marine Ecology Progress Series
scopus	Jabiol J., Cornut J., Danger M., Jouffroy M., Elger A., Chauvet E.	Litter identity mediates predator impacts on the functioning of an aquatic detritus-based food web	2014	Oecologia
scopus	Zhang W., Sileika T., Packman A.I.	Effects of fluid flow conditions on interactions between species in biofilms	2013	FEMS Microbiology Ecology
scopus	Scharnweber K., Watanabe K., Syväranta J., Wanke T., Monaghan M.T., Mehner T.	Effects of predation pressure and resource use on morphological divergence in omnivorous prey fish.	2013	BMC evolutionary biology
scopus	Charles-Dominique T., Edelin C., Brisson J., Bouchard A.	Architectural strategies of Rhamnus cathartica (Rhamnaceae) in relation to canopy openness	2012	Botany
scopus	Williams P.J., Gutiérrez R.J., Whitmore S.A.	Home range and habitat selection of spotted owls in the central Sierra Nevada	2011	Journal of Wildlife Management
scopus	Carfagnini A.G., Rodd F.H., Jeffers K.B., Bruce A.E.E.	The effects of habitat complexity on aggression and fecundity in zebrafish (Danio rerio)	2009	Environmental Biology of Fishes
scopus	Santos A.F.G.N., Santos L.N., García-Berthou E., Hayashi C.	Could native predators help to control invasive fishes? Microcosm experiments with the Neotropical characid, Brycon orbignyanus	2009	Ecology of Freshwater Fish
scopus	Shinmura T., Eguchi Y., Uetake K., Tanaka T.	Behavioral changes in laying hens after introduction to battery cages, furnished cages and an aviary	2006	Animal Science Journal
scopus	Bauer S., Samietz J., Berger U.	Sexual harassment in heterogeneous landscapes can mediate population regulation in a grasshopper	2005	Behavioral Ecology
scopus	Brotons L., Herrando S.	Effect of increased food abundance near forest edges on flocking patterns of coal tit parus ater winter groups in mountain coniferous forests	2003	Bird Study
scopus	Annett C.A.	Hunting behavior of Florida largemouth bass, Micropterus salmoides floridanus, in a channelized river	1998	Environmental Biology of Fishes
scopus	Klimeš L., Klimešová J.	Biomass allocation in a clonal vine: Effects of intraspecific competition and nutrient availability	1994	Folia Geobotanica
scopus	Joern A.	Foraging behavior and switching by the grasshopper sparrow Ammodramus savannarum searching for multiple prey in a heterogeneous environment	1988	American Midland Naturalist
scopus	Banks H.T., Kareiva P.M., Murphy K.A.	Parameter estimation techniques for interaction and redistribution models: a predator-prey example	1987	Oecologia
scopus	Plowright R.C., Galen C.	Landmarks or obstacles: the effects of spatial heterogeneity on bumble bee foraging behavior.	1985	Oikos
scopus	Goijman A.P., Conroy M.J., Bernardos J.N., Zaccagnini M.E.	Multi-season regional analysis of multi-species occupancy: Implications for bird conservation in agricultural lands in east-central Argentina	2015	PLoS ONE
scopus	Stevens M., Lown A.E., Denton A.M.	Rockpool gobies change colour for camouflage	2014	PLoS ONE
scopus	White G.E., Brown C.	A comparison of spatial learning and memory capabilities in intertidal gobies	2014	Behavioral Ecology and Sociobiology
scopus	Minias P.	Evolution of within-colony distribution patterns of birds in response to habitat structure	2014	Behavioral Ecology and Sociobiology
scopus	Smith J., Erb L.	Patterns of selective caching behavior of a generalist herbivore, the American pika (Ochotona princeps)	2013	Arctic, Antarctic, and Alpine Research
scopus	Babarro J.M.F., Abad M.J.	Co-existence of two mytilid species in a heterogeneous environment: Mortality, growth and strength of shell and byssus attachment	2013	Marine Ecology Progress Series
scopus	Tait K.J., Hovel K.A.	Do predation risk and food availability modify prey and mesopredator microhabitat selection in eelgrass (Zostera marina) habitat?	2012	Journal of Experimental Marine Biology and Ecology
scopus	Dochtermann N.A., Jenkins S.H., Swartz M.J., Hargett A.C.	The roles of competition and environmental heterogeneity in the maintenance of behavioral variation and covariation	2012	Ecology
scopus	Ory N.C., Dudgeon D., Dumont C.P., Miranda L., Thiel M.	Effects of predation and habitat structure on the abundance and population structure of the rock shrimp Rhynchocinetes typus (Caridea) on temperate rocky reefs	2012	Marine Biology
scopus	Svanbäck R., Eklöv P.	Catch me if you can-predation affects divergence in a polyphenic species	2011	Evolution
scopus	Adams E.M., Frederick P.C.	Effects of methylmercury and spatial complexity on foraging behavior and foraging efficiency in juvenile white ibises (Eudocimus albus)	2008	Environmental Toxicology and Chemistry
scopus	Mihail J.D., Bruhn J.N.	Foraging behaviour of Armillaria rhizomorph systems	2005	Mycological Research
scopus	Dietl G.P.	Origins and circumstances of adaptive divergence in whelk feeding behavior	2004	Palaeogeography, Palaeoclimatology, Palaeoecology
scopus	Miller C.R., Kuang Y., Fagan W.F., Elser J.J.	Modeling and analysis of stoichiometric two-patch consumer-resource systems	2004	Mathematical Biosciences
scopus	McGlynn T.P., Hoover J.R., Jasper G.S., Kelly M.S., Polis A.M., Spangler C.M., Watson B.J.	Resource heterogeneity affects demography of the Costa Rican ant Aphaenogaster araneoides	2002	Journal of Tropical Ecology
scopus	Blanckenhorn W.U., Perner D.	Heritability and repeatability of behavioural attributes affecting foraging success and fitness in water striders	1994	Animal Behaviour
scopus	WILLIAMS D.D., BARNES J.‐A., BEACH P.C.	The effects of prey profitability and habitat complexity on the foraging success and growth of stonefly (Plecoptera) nymphs	1993	Freshwater Biology
scopus	Waas J.R.	Intraspecific Variation in Social Repertoires: Evidence from Cave- and Burrow-Dwelling Little Blue Penguins	1990	Behaviour
scopus	Hening A., Nguyen D.H., Yin G.	Stochastic population growth in spatially heterogeneous environments: the density-dependent case	2018	Journal of Mathematical Biology
scopus	Lihoreau M., Charleston M.A., Senior A.M., Clissold F.J., Raubenheimer D., Simpson S.J., Buhl J.	Collective foraging in spatially complex nutritional environments	2017	Philosophical Transactions of the Royal Society B: Biological Sciences
scopus	LaManna J.A., Martin T.E.	Logging impacts on avian species richness and composition differ across latitudes and foraging and breeding habitat preferences	2017	Biological Reviews
scopus	Donadio E., Buskirk S.W.	Linking predation risk, ungulate antipredator responses, and patterns of vegetation in the high Andes	2016	Journal of Mammalogy
scopus	Parsons M.A., Barkley T.C., Rachlow J.L., Johnson-Maynard J.L., Johnson T.R., Milling C.R., Hammel J.E., Leslie I., Perring M.	Cumulative effects of an herbivorous ecosystem engineer in a heterogeneous landscape	2016	Ecosphere
scopus	Jardine C.B., Bond A.L., Davidson P.J.A., Butler R.W., Kuwae T.	Biofilm consumption and variable diet composition of Western Sandpipers (Calidris mauri) during migratory stopover	2015	PLoS ONE
scopus	DeMiguel D., Alba D.M., Moyà-Solà S.	Dietary specialization during the evolution of Western Eurasian hominoids and the extinction of European great apes	2014	PLoS ONE
scopus	Paranhos B.J., Sivinski J., Stuhl C., Holler T., Aluja M.	Intrinsic competition and competitor-free-space influence the coexistence of parasitoids (Hymenoptera: Braconidae: Opiinae) of neotropical tephritidae (Diptera)	2013	Environmental Entomology
scopus	Croft S.A., Hodge A., Pitchford J.W.	Optimal root proliferation strategies: The roles of nutrient heterogeneity, competition and mycorrhizal networks	2012	Plant and Soil
scopus	Anich N.M., Benson T.J., Bednarz J.C.	What factors explain differential use within Swainson's Warbler (Limnothlypis swainsonii) home ranges?	2012	Auk
scopus	Santini G., Ramsay P.M., Tucci L., Ottonetti L., Frizzi F.	Spatial patterns of the ant Crematogaster scutellaris in a model ecosystem	2011	Ecological Entomology
scopus	Holsman K.K., McDonald P.S., Barreyro P.A., Armstrong D.A.	Restoration through eradication? Removal of an invasive bioengineer restores some habitat function for a native predator	2010	Ecological Applications
scopus	Ingrum J., Nordell S.E., Dole J.	Effects of habitat complexity and group size on perceived predation risk in goldfish (Carassius auratus)	2010	Ethology Ecology and Evolution
scopus	Francl K.E.	Summer bat activity at woodland seasonal pools in the Northern Great Lakes region	2008	Wetlands
scopus	Shoji J., Sakiyama K., Hori M., Yoshida G., Hamaguchi M.	Seagrass habitat reduces vulnerability of red sea bream Pagrus major juveniles to piscivorous fish predator	2007	Fisheries Science
scopus	Nakashima Y., Hirose Y.	Sex differences in foraging behaviour and oviposition site preference in an insect predator, Orius sauteri	2003	Entomologia Experimentalis et Applicata
scopus	Mullin S.J., Cooper R.J., Gutzke W.H.N.	The foraging ecology of the gray rat snake (Elaphe obsoleta spiloides). III. Searching for different prey types in structurally varied habitats	1998	Canadian Journal of Zoology
scopus	Hoff M.P., Powell D.M., Lukas K.E., Maple T.L.	Individual and social behavior of lowland gorillas in outdoor exhibits compared with indoor holding areas	1997	Applied Animal Behaviour Science
scopus	Mikheev V.N., Adams C.E., Huntingford F.A., Thorpe J.E.	Behavioural responses of benthic and pelagic arctic charr to substratumheterogeneity	1996	Journal of Fish Biology
scopus	Hammerschlag N., Barley S.C., Irschick D.J., Meeuwig J.J., Nelson E.R., Meekan M.G.	Predator declines and morphological changes in prey: Evidence from coral reefs depleted of sharks	2018	Marine Ecology Progress Series
scopus	Bengfort M., Malchow H., Hilker F.M.	The Fokker–Planck law of diffusion and pattern formation in heterogeneous environments	2016	Journal of Mathematical Biology
scopus	Bailey D.W., Stephenson M.B., Pittarello M.	Effect of terrain heterogeneity on feeding site selection and livestock movement patterns	2015	Animal Production Science
scopus	Morton E.R., Platt T.G., Fuqua C., Bever J.D.	Non-additive costs and interactions alter the competitive dynamics of co-occurring ecologically distinct plasmids	2014	Proceedings of the Royal Society B: Biological Sciences
scopus	Bejarano S., Lohr K., Hamilton S., Manfrino C.	Relationships of invasive lionfish with topographic complexity, groupers, and native prey fishes in Little Cayman	2014	Marine Biology
scopus	Schmidt J.M., Crist T.O., Wrinn K., Rypstra A.L.	Predator interference alters foraging behavior of a generalist predatory arthropod	2014	Oecologia
scopus	Liere H., Jackson D., Vandermeer J.	Ecological Complexity in a Coffee Agroecosystem: Spatial Heterogeneity, Population Persistence and Biological Control	2012	PLoS ONE
scopus	Emery N.C.	Ecological limits and fitness consequences of cross-gradient pollen movement in lasthenia fremontii	2009	American Naturalist
scopus	Quéric N.V., Soltwedel T.	Impact of small-scale biogenic sediment structures on bacterial distribution and activity in Arctic deep-sea sediments	2007	Marine Ecology
scopus	DeMartini E.E., Anderson T.W.	Habitat associations and aggregation of recruit fishes on Hawaiian coral reefs	2007	Bulletin of Marine Science
scopus	Caudill C.C.	Trout predators and demographic sources and sinks in a mayfly metapopulation	2005	Ecology
scopus	Jardine P.M., Mehlhorn T.L., Larsen I.L., Bailey W.B., Brooks S.C., Roh Y., Gwo J.P.	Influence of hydrological and geochemical processes on the transport of chelated metals and chromate in fractured shale bedrock	2002	Journal of Contaminant Hydrology
scopus	Jordan F.	Field and laboratory evaluation of habitat use by rainwater killifish (Lucania parva) in the St. Johns river estuary, Florida	2002	Estuaries
scopus	Doncaster C.P.	Extension of ideal free resource use to breeding populations and metapopulations	2000	Oikos
scopus	Chen D., Ali A., Yong X.-H., Lin C.-G., Niu X.-H., Cai A.-M., Dong B.-C., Zhou Z.-X., Wang Y.-J., Yu F.-H.	A multi-species comparison of selective placement patterns of ramets in invasive alien and native clonal plants to light, soil nutrient and water heterogeneity	2019	Science of the Total Environment
scopus	Machovsky-Capuska G.E., Miller M.G.R., Silva F.R.O., Amiot C., Stockin K.A., Senior A.M., Schuckard R., Melville D., Raubenheimer D.	The nutritional nexus: Linking niche, habitat variability and prey composition in a generalist marine predator	2018	Journal of Animal Ecology
scopus	Yuen C.H., Pillay N., Heinrichs M., Schoepf I., Schradin C.	Personality does not constrain social and behavioural flexibility in African striped mice	2015	Behavioral Ecology and Sociobiology
scopus	Roth G., Schreiber S.J.	Persistence in fluctuating environments for interacting structured populations	2014	Journal of Mathematical Biology
scopus	Batzina A., Kalogiannis D., Dalla C., Papadopoulou-Daifoti Z., Chadio S., Karakatsouli N.	Blue substrate modifies the time course of stress response in gilthead seabream Sparus aurata	2014	Aquaculture
scopus	Lampropoulos P.D., Perdikis D.C., Fantinou A.A.	Are multiple predator effects directed by prey availability?	2013	Basic and Applied Ecology
scopus	Sayers K.	On folivory, competition, and intelligence: Generalisms, overgeneralizations, and models of primate evolution	2013	Primates
scopus	Shannon G., Mackey R.L., Slotow R.	Diet selection and seasonal dietary switch of a large sexually dimorphic herbivore	2013	Acta Oecologica
scopus	MacKenzie R.A., Cormier N.	Stand structure influences nekton community composition and provides protection from natural disturbance in Micronesian mangroves	2012	Hydrobiologia
scopus	Pays O., Fortin D., Gassani J., Duchesne J.	Group dynamics and landscape features constrain the exploration of herds in fusion-fission societies: The case of European Roe Deer	2012	PLoS ONE
scopus	Geritz S.A.H., Kisdi É., Meszéna G., Metz J.A.J.	Adaptive dynamics of speciation: Ecological underpinnings	2012	Adaptive Speciation
scopus	Nachappa P., Margolies D.C., Nechols J.R., Campbell J.F.	Variation in predator foraging behaviour changes predator-prey spatio-temporal dynamics	2011	Functional Ecology
scopus	Mermod M., Reichlin T.S., Arlettaz R., Schaub M.	The importance of ant-rich habitats for the persistence of the Wryneck Jynx torquilla on farmland	2009	Ibis
scopus	Briffa M., Haskell P., Wilding C.	Behavioural colour change in the hermit crab Pagurus bernhardus: Reduced crypticity when the threat of predation is high	2008	Behaviour
scopus	Jensen S.P., Gray S.J., Hurst J.L.	Excluding neighbours from territories: Effects of habitat structure and resource distribution	2005	Animal Behaviour
scopus	Drolet D., Himmelman J.H., Rochette R.	Use of refuges by the ophiuroid Ophiopholis aculeata: Contrasting effects of substratum complexity on predation risk from two predators	2004	Marine Ecology Progress Series
scopus	Roussel J.M., Bardonnet A.	The habitat of juvenile brown trout (Salmo trutta L.) in small streams: Preferences, movements, diel and seasonal variations [Habitat de la truite commune (Salmo trutta L.) pendant la période juvénile en ruisseau: Préférences, mouvements, variations journalières et saisonnières]	2002	BFPP - Bulletin Francais de la Peche et de la Protection des Milieux Aquatiques
scopus	Asaeda T., Kyung Park B., Manatunge J.	Characteristics of reaction field and the reactive distance of a planktivore, Pseudorasbora parva (Cyprinidae), in various environmental conditions	2002	Hydrobiologia
scopus	Polo-Cavia N., Gomez-Mestre I.	Pigmentation plasticity enhances crypsis in larval newts: Associated metabolic cost and background choice behaviour	2017	Scientific Reports
scopus	Ullah I., Zuberi A., Khan K.U., Ahmad S., Thörnqvist P.-O., Winberg S.	Effects of enrichment on the development of behaviour in an endangered fish mahseer (Tor putitora)	2017	Applied Animal Behaviour Science
scopus	Campos C.M., Campos V.E., Miguel F., Cona M.I.	Management of protected areas and its effect on an ecosystem function: Removal of prosopisflexuosa seeds by mammals in argentinian drylands	2016	PLoS ONE
scopus	Catano L.B., Gunn B.K., Kelley M.C., Burkepile D.E.	Predation risk, resource quality, and reef structural complexity shape territoriality in a coral reef herbivore	2015	PLoS ONE
scopus	Magellan K., Swartz E.R.	Crypsis in a heterogeneous environment:)Relationships between changeable polymorphic colour patterns and behaviour in a galaxiid fish	2013	Freshwater Biology
scopus	Lee K.P., Kwon S.-T., Roh C.	Caterpillars use developmental plasticity and diet choice to overcome the early life experience of nutritional imbalance	2012	Animal Behaviour
scopus	Bonebrake T.C., Beissinger S.R.	Predation and infanticide influence ideal free choice by a parrot occupying heterogeneous tropical habitats	2010	Oecologia
scopus	Medeiros P.R., Souza A.T., Ilarri M.I.	Habitat use and behavioural ecology of the juveniles of two sympatric damselfishes (Actinopterygii: Pomacentridae) in the south-western Atlantic Ocean	2010	Journal of Fish Biology
scopus	Loughner R., Wentworth K., Loeb G., Nyrop J.	Leaf trichomes influence predatory mite densities through dispersal behavior	2010	Entomologia Experimentalis et Applicata
scopus	Dupuch A., Magnan P., Bertolo A., Dill L.M., Proulx M.	Does predation risk influence habitat use by northern redbelly dace Phoxinus eos at different spatial scales?	2009	Journal of Fish Biology
scopus	Nolet B.A., Klaassen M.	Retrodicting patch use by foraging swans in a heterogeneous environment using a set of functional responses	2009	Oikos
scopus	Hirata M., Sakou A., Terayama Y., Furuya M., Nanba T.	Selection of feeding areas by cattle in a spatially heterogeneous environment: Selection between two tropical grasses	2008	Journal of Ethology
scopus	Di Nino F., Thiébaut G., Muller S.	Phenology and phenotypic variation of genetically uniform populations of Elodea nuttallii (Planch.) H. St John at sites of different trophic states	2007	Fundamental and Applied Limnology
scopus	Franke H.-D., Gutow L., Janke M.	Flexible habitat selection and interactive habitat segregation in the marine congeners Idotea baltica and Idotea emarginata (Crustacea, Isopoda)	2007	Marine Biology
scopus	Borcherding J.	Prey or predator: 0+ perch (Perca fluviatilis) in the trade-off between food and shelter	2006	Environmental Biology of Fishes
scopus	Shi G., Ma C.	Biological characteristics of alien plants successful invasion	2006	Chinese Journal of Applied Ecology
scopus	Klaassen R.H.G., Nolet B.A., De Fouw J.	Intake rate at differently scaled heterogeneous food distributions explained by the ability of tactile-foraging mallard to concentrate foraging effort within profitable areas	2006	Oikos
scopus	Stoinski T.S., Beck B.B.	Spontaneous tool use in captive, free-ranging golden lion tamarins (Leontopitchecus rosalia rosalia)	2001	Primates
scopus	Muller Z., Cantor M., Cuthill I.C., Harris S.	Giraffe social preferences are context dependent	2018	Animal Behaviour
scopus	Hovel K.A., Warneke A.M., Virtue-Hilborn S.P., Sanchez A.E.	Mesopredator foraging success in eelgrass (Zostera marina L.): Relative effects of epiphytes, shoot density, and prey abundance	2016	Journal of Experimental Marine Biology and Ecology
scopus	Rhebergen F., Taylor R.C., Ryan M.J., Page R.A., Halfwerk W.	Multimodal cues improve prey localization under complex environmental conditions	2015	Proceedings of the Royal Society B: Biological Sciences
scopus	Poray A.K., Carpenter R.C.	Distributions of coral reef macroalgae in a back reef habitat in Moorea, French Polynesia	2014	Coral Reefs
scopus	Gossner M.M., Weisser W.W., Gershenzon J., Unsicker S.B.	Insect attraction to herbivore-induced beech volatiles under different forest management regimes	2014	Oecologia
scopus	Catano L.B., Shantz A.A., Burkepile D.E.	Predation risk, competition, and territorial damselfishes as drivers of herbivore foraging on Caribbean coral reefs	2014	Marine Ecology Progress Series
scopus	Ramos A.G., Nunziata S.O., Lance S.L., Rodríguez C., Faircloth B.C., Gowaty P.A., Drummond H.	Habitat structure and colony structure constrain extrapair paternity ina colonial bird	2014	Animal Behaviour
scopus	Mehrparvar M., Mansouri S.M., Weisser W.W.	Mechanisms of species-sorting: Effect of habitat occupancy on aphids' host plant selection	2014	Ecological Entomology
scopus	Knight J.M., Griffin L., Dale P.E.R., Sheaves M.	Short-term dissolved oxygen patterns in sub-tropical mangroves	2013	Estuarine, Coastal and Shelf Science
scopus	Laiolo P.	From inter-specific behavioural interactions to species distribution patterns along gradients of habitat heterogeneity	2013	Oecologia
scopus	VanDusen B.M., Fegley S.R., Peterson C.H.	Prey Distribution, Physical Habitat Features, and Guild Traits Interact to Produce Contrasting Shorebird Assemblages among Foraging Patches	2012	PLoS ONE
scopus	Einfalt L.M., Grace E.J., Wahl D.H.	Effects of simulated light intensity, habitat complexity and forage type on predator-prey interactions in walleye Sander vitreus	2012	Ecology of Freshwater Fish
scopus	Delclos P., Rudolf V.H.W.	Effects of size structure and habitat complexity on predator-prey interactions	2011	Ecological Entomology
scopus	Erlandsson J., McQuaid C.D., Sköld M.	Patchiness and co-existence of indigenous and invasive mussels at small spatial scales: The interaction of facilitation and competition	2011	PLoS ONE
scopus	Albanese S., Rodríguez D., Dacar M.A., Ojeda R.A.	Use of resources by the subterranean rodent Ctenomys mendocinus (Rodentia, Ctenomyidae), in the lowland Monte desert, Argentina	2010	Journal of Arid Environments
scopus	Richards L.A., Coley P.D.	Combined effects of host plant quality and predation on a tropical lepidopteran: A comparison between treefall gaps and the understory in Panama	2008	Biotropica
scopus	Beja P., Palma L.	Limitations of methods to test density-dependent fecundity hypothesis	2008	Journal of Animal Ecology
scopus	Hassall M., Zimmer M., Loureiro S.	Questions and possible new directions for research into the biology of terrestrial isopods	2005	European Journal of Soil Biology
scopus	Gao R.-H., Dong Z., Zhang H., Li J.-Q.	Study on regeneration process and biodiversity characteristic of Populus euphratica community in the Ejina Natural Reserve, Inner Mongolia of China	2005	Acta Ecologica Sinica
scopus	Staudacher K., Rennstam Rubbmark O., Birkhofer K., Malsher G., Sint D., Jonsson M., Traugott M.	Habitat heterogeneity induces rapid changes in the feeding behaviour of generalist arthropod predators	2018	Functional Ecology
scopus	Fernández-Bellon D., Cortés-Avizanda A., Arenas R., Donázar J.A.	Density-dependent productivity in a colonial vulture at two spatial scales	2016	Ecology
scopus	Pichova K., Nordgreen J., Leterrier C., Kostal L., Moe R.O.	The effects of food-related environmental complexity on litter directed behaviour, fear and exploration of novel stimuli in young broiler chickens	2016	Applied Animal Behaviour Science
scopus	Monestier C., Morelle N., Gaillard J.-M., Cargnelutti B., Vanpé C., Hewison A.J.M.	Is a proactive mum a good mum? A mother's coping style influences early fawn survival in roe deer	2015	Behavioral Ecology
scopus	Hayashi M., Bakkali M., Hyde A., Goodacre S.L.	Sail or sink: Novel behavioural adaptations on water in aerially dispersing species	2015	BMC Evolutionary Biology
scopus	Dosmann A., Mateo J.M.	Food, sex and predators: Animal personality persists with multidimensional plasticity across complex environments	2014	Animal Behaviour
scopus	Wishingrad V., Chivers D.P., Ferrari M.C.O.	Relative cost/benefit trade-off between cover-seeking and escape behaviour in an ancestral fish: The importance of structural habitat heterogeneity	2014	Ethology
scopus	DeBoom C.S., Wahl D.H.	Effects of Coarse Woody Habitat Complexity on Predator-Prey Interactions of Four Freshwater Fish Species	2013	Transactions of the American Fisheries Society
scopus	Wong M.C.	Green crab (Carcinus maenas (Linnaeus, 1758)) foraging on soft-shell clams (Mya arenaria Linnaeus, 1758) across seagrass complexity: Behavioural mechanisms and a new habitat complexity index	2013	Journal of Experimental Marine Biology and Ecology
scopus	Reichstein B., Schröder A., Persson L., De Roos A.M.	Habitat complexity does not promote coexistence in a size-structured intraguild predation system	2013	Journal of Animal Ecology
scopus	Melián C.J., Alonso D., Allesina S., Condit R.S., Etienne R.S.	Does sex speed up evolutionary rate and increase biodiversity?	2012	PLoS Computational Biology
scopus	Goeriz Pearson R.E., Behmer S.T., Gruner D.S., Denno R.F.	Effects of diet quality on performance and nutrient regulation in an omnivorous katydid	2011	Ecological Entomology
scopus	Willson S.K., Sharp R., Ramler I.P., Sen A.	Spatial movement optimization in amazonian eciton burchellii army ants	2011	Insectes Sociaux
scopus	Gyllenberg M., Kisdi É., Utz M.	Body condition dependent dispersal in a heterogeneous environment	2011	Theoretical Population Biology
scopus	Sassi P.L., Borghi C.E., Dacar M.A., Bozinovic F.	Geographic and seasonal variability in feeding behaviour of a small herbivorous rodent	2011	Acta Theriologica
scopus	Miller K.A., Mench J.A.	The differential effects of four types of environmental enrichment on the activity budgets, fearfulness, and social proximity preference of Japanese quail	2005	Applied Animal Behaviour Science
scopus	Green M.C., Leberg P.L.	Influence of plumage colour on prey response: Does habitat alter heron crypsis to prey?	2005	Animal Behaviour
scopus	Blendinger P.G.	Foraging behaviour of birds in an arid sand-dune scrubland in Argentina	2005	Emu
scopus	Rogers A., Blanchard J.L., Newman S.P., Dryden C.S., Mumby P.J.	High refuge availability on coral reefs increases the vulnerability of reef-associated predators to overexploitation	2018	Ecology
scopus	Yusah K.M., Foster W.A.	Tree size and habitat complexity affect ant communities (Hymenoptera: Formicidae) in the high canopy of Bornean rain forest	2016	Myrmecological News
scopus	Citadin M., Costa T.M., Netto S.A.	The response of meiofauna and microphytobenthos to engineering effects of fiddler crabs on a subtropical intertidal sandflat	2016	Austral Ecology
scopus	Anderwald P., Haller R.M., Filli F.	Heterogeneity in primary productivity influences competitive interactions between red deer and Alpine chamois	2016	PLoS ONE
scopus	Médoc V., Albert H., Spataro T.	Functional response comparisons among freshwater amphipods: ratio-dependence and higher predation for Gammarus pulex compared to the non-natives Dikerogammarus villosus and Echinogammarus berilloni	2015	Biological Invasions
scopus	Boada J., Arthur R., Farina S., Santana Y., Mascaró O., Romero J., Alcoverro T.	Hotspots of predation persist outside marine reserves in the historically fished Mediterranean Sea	2015	Biological Conservation
scopus	Calcagno V., Mailleret L., Wajnberg É., Grognard F.	How optimal foragers should respond to habitat changes: a reanalysis of the Marginal Value Theorem	2014	Journal of Mathematical Biology
scopus	Montgomery R.A., Vucetich J.A., Roloff G.J., Bump J.K., Peterson R.O.	Where wolves kill moose: The influence of prey life history dynamics on the landscape ecology of predation	2014	PLoS ONE
scopus	Bentley K.T., Schindler D.E., Cline T.J., Armstrong J.B., Macias D., Ciepiela L.R., Hilborn R.	Predator avoidance during reproduction: Diel movements by spawning sockeye salmon between stream and lake habitats	2014	Journal of Animal Ecology
scopus	Yamamoto K.C., Freitas C.E.D.C., Zuanon J., Hurd L.E.	Fish diversity and species composition in small-scale artificial reefs in Amazonian floodplain lakes: Refugia for rare species?	2014	Ecological Engineering
scopus	Stoler A.B., Relyea R.A.	Bottom-up meets top-down: Leaf litter inputs influence predator-prey interactions in wetlands	2013	Oecologia
scopus	Petit S., Fried G.	Patterns of weed co-occurrence at the field and landscape level	2012	Journal of Vegetation Science
scopus	Lannin R., Hovel K.	Variable prey density modifies the effects of seagrass habitat structure on predator-prey interactions	2011	Marine Ecology Progress Series
scopus	Dupuch A., Paradis Y., Magnan P.	Behavioural responses of prey fishes to habitat complexity and predation risk induce bias in minnow trap catches	2011	Journal of Fish Biology
scopus	Weber M.J., Dettmers J.M., Wahl D.H., Czesny S.J.	Effects of Predator-Prey interactions and Benthic Habitat complexity on selectivity of a foraging generalist	2010	Transactions of the American Fisheries Society
scopus	Damgaard C.	Intraspecific aggregation does not increase species richness in dune grasslands	2010	Journal of Ecology
scopus	Davey A.J.H., Doncaster C.P., Jones O.D.	Distinguishing between interference and exploitation competition for shelter in a mobile fish population	2009	Environmental Modeling and Assessment
scopus	Baker D.J., Stillman R.A., Bullock J.M.	The effect of habitat complexity on the functional response of a seed-eating passerine	2009	Ibis
scopus	M. Luque G., Reyes López J.	Effect of experimental small-scale spatial heterogeneity on resource use of a Mediterranean ground-ant community	2007	Acta Oecologica
scopus	Icenhour C.R., Arnold J., Medvedovic M., Cushion M.T.	Competitive coexistence of two Pneumocystis species	2006	Infection, Genetics and Evolution
scopus	Ready R.C., Mills E.L., Confer J.L.	A new estimator of, and factors influencing, the sampling variance of the linear index of food selection	1985	Transactions of the American Fisheries Society
scopus	Baxter M., Bailie C.L., O'Connell N.E.	Play behaviour, fear responses and activity levels in commercial broiler chickens provided with preferred environmental enrichments	2019	Animal
scopus	Leslie T., James N.C., Potts W.M., Rajkaran A.	The relationship between habitat complexity and nursery provision for an estuarine-dependent fish species in a permanently open South African Estuary	2017	Estuarine, Coastal and Shelf Science
scopus	Byers J.E., Holmes Z.C., Malek J.C.	Contrasting complexity of adjacent habitats influences the strength of cascading predatory effects	2017	Oecologia
scopus	Simkanin C., Davidson I.C., Therriault T.W., Jamieson G., Dower J.F.	Manipulating propagule pressure to test the invasibility of subtidal marine habitats	2017	Biological Invasions
scopus	Bodmer M.D.V., Wheeler P.M., Hendrix A.M., Cesarano D.N., East A.S., Exton D.A.	Interacting effects of temperature, habitat and phenotype on predator avoidance behaviour in Diadema antillarum: Implications for restorative conservation	2017	Marine Ecology Progress Series
scopus	Otto S., Bruni E.P., Harms H., Wick L.Y.	Catch me if you can: Dispersal and foraging of Bdellovibrio bacteriovorus 109J along mycelia	2017	ISME Journal
scopus	Pozzebon A., Loeb G.M., Duso C.	Role of supplemental foods and habitat structural complexity in persistence and coexistence of generalist predatory mites	2015	Scientific Reports
scopus	Rueda L., Assutí E.M., Alvarez-Berastegu D., Hidalgo M.	Effect of intra-specific competition, surface chlorophyll and fishing on spatial variation of gadoid's body condition	2015	Ecosphere
scopus	Leal I.C.S., de Araújo M.E., da Cunha S.R., Pereira P.H.C.	The influence of fire-coral colony size and agonistic behaviour of territorial damselfish on associated coral reef fish communities	2015	Marine Environmental Research
scopus	Renick V.C., Anderson T.W., Morgan S.G., Cherr G.N.	Interactive effects of pesticide exposure and habitat structure on behavior and predation of a marine larval fish	2015	Ecotoxicology
scopus	Warnock W.G., Rasmussen J.B.	Assessing the effects of fish density, habitat complexity, and current velocity on interference competition between bull trout (Salvelinus confluentus) and brook trout (Salvelinus fontinalis) in an artificial stream	2013	Canadian Journal of Zoology
scopus	Shiomi K., Yoda K., Katsumata N., Sato K.	Temporal tuning of homeward flights in seabirds	2012	Animal Behaviour
scopus	Szczepko K., Kruk A., Bartos M.	The role of mosaicity of the post-agriculture area of the Kampinos National Park in determining the diversity of species of spider wasps (Hymenoptera: Pompilidae)	2012	European Journal of Entomology
scopus	Teresa F.B., de Mei Romero R., Casatti L., Sabino J.	Habitat simplification affects nuclear-follower foraging association among stream fishes	2011	Neotropical Ichthyology
scopus	Radabaugh N.B., Bauer W.F., Brown M.L.	A comparison of seasonal movement patterns of yellow perch in simple and complex lake basins	2010	North American Journal of Fisheries Management
scopus	Liu Y.-Q., Thiel A., Hoffmeister T.S.	Odor-mediated patch choice in the parasitoid venturia canescens: Temporal decision dynamics	2009	Entomologia Experimentalis et Applicata
scopus	Trochine C., Balseiro E.G., Modenutti B.E.	Zooplankton of fishless ponds of Northern Patagonia: Insights into predation effects of Mesostoma ehrenbergii	2008	International Review of Hydrobiology
scopus	Swain D.L., Hutchings M.R., Marion G.	Using a spatially explicit model to understand the impact of search rate and search distance on spatial heterogeneity within an herbivore grazing system	2007	Ecological Modelling
scopus	Menezes L.C.C.R., Rossi M.N., Godoy W.A.C.	The effect of refuge on Dermestes ater (Coleoptera: Dermestidae) predation on Musca domestica (Diptera: Muscidae): Refuge for prey or the predator?	2006	Journal of Insect Behavior
scopus	Flagg T.A., Mahnken C.V.W., Iwamoto R.N.	Conservation hatchery protocols for Pacific salmon	2005	American Fisheries Society Symposium
scopus	Challet M., Fourcassié V., Blanco S., Fournier R., Theraulaz G., Jost C.	A new test of random walks in heterogeneous environments	2005	Naturwissenschaften
scopus	Andow D.A., Olson D.M.	Inheritance of host finding ability on structurally complex surfaces	2003	Oecologia
scopus	Chiorino G., Auger P., Chassé J.-L., Charles S.	Behavioral choices based on patch selection: A model using aggregation methods	1999	Mathematical Biosciences
scopus	McIntyre N.E., Vaughn T.T.	Effects of food deprivation and olfactory and visual cues on movement patterns of two Eleodes species (Coleoptera: Tenebrionidae) in a wind tunnel	1997	Annals - Entomological Society of America
scopus	Iribarne O., Fernandez M., Armstrong D.	Mate choice in the amphipod Eogammarus oclairi bousfield: The role of current velocity, random assortment, habitat heterogeneity and male's behavior	1996	Marine and Freshwater Behaviour and Physiology
scopus	Carrière Y., Roitberg B.D.	Optimality modelling and quantitative genetics as alternatives to study the evolution of foraging behaviours in insect herbivores	1996	Evolutionary Ecology
scopus	Boaden P.J.S.	Where Turbellaria? Concerning knowledge and ignorance of marine turbellarian ecology	1995	Hydrobiologia: The International Journal of Aquatic Sciences
scopus	Jones C.B.	The evolution and socioecology of dominance in primate groups: A theoretical formulation, classification and assessment	1981	Primates
scopus	Broekhuis F.	Natural and anthropogenic drivers of cub recruitment in a large carnivore	2018	Ecology and Evolution
scopus	Lejeune B., Sturaro N., Lepoint G., Denoël M.	Facultative paedomorphosis as a mechanism promoting intraspecific niche differentiation	2018	Oikos
scopus	Raynor E.J., Beyer H.L., Briggs J.M., Joern A.	Complex variation in habitat selection strategies among individuals driven by extrinsic factors	2017	Ecology and Evolution
scopus	Auger-Méthé M., Derocher A.E., DeMars C.A., Plank M.J., Codling E.A., Lewis M.A.	Evaluating random search strategies in three mammals from distinct feeding guilds	2016	Journal of Animal Ecology
scopus	Manenti R., Melotto A., Denoël M., Ficetola G.F.	Amphibians breeding in refuge habitats have larvae with stronger antipredator responses	2016	Animal Behaviour
scopus	Watermeyer K.E., Hutchings L., Jarre A., Shannon L.J.	Patterns of distribution and spatial indicators of ecosystem change based on key species in the southern benguela	2016	PLoS ONE
scopus	Abu Baker M.A., Brown J.S.	Foraging and habitat use of common duikers, Sylvicapra grimmia, in a heterogeneous environment within the Soutpansberg, South Africa	2014	African Journal of Ecology
scopus	Rousseu F., Charette Y., Bélisle M.	Resource defense and monopolization in a marked population of ruby-throated hummingbirds (Archilochus colubris)	2014	Ecology and Evolution
scopus	Irwin L.L., Rock D.F., Rock S.C.	Do northern spotted owls use harvested areas?	2013	Forest Ecology and Management
scopus	Cordoleani F., Nerini D., Morozov A., Gauduchon M., Poggiale J.-C.	Scaling up the predator functional response in heterogeneous environment: When Holling type III can emerge?	2013	Journal of Theoretical Biology
scopus	Williams R.L., Goodenough A.E., Hart A.G., Stafford R.	Using Long-Term Volunteer Records to Examine Dormouse (Muscardinus avellanarius) Nestbox Selection	2013	PLoS ONE
scopus	Torrezani C.S., Pinho-Neto C.F., Miyai C.A., Sanches F.H.C., Barreto R.E.	Structural enrichment reduces aggression in Tilapia rendalli	2013	Marine and Freshwater Behaviour and Physiology
scopus	Warren R.J., Giladi I., Bradford M.A.	Environmental heterogeneity and interspecific interactions influence nest occupancy by key seed-dispersing ants	2012	Environmental Entomology
scopus	Gustafsson P., Greenberg L.A., Bergman E.	The influence of large wood on brown trout (Salmo trutta) behaviour and surface foraging	2012	Freshwater Biology
scopus	Allen-Ankins S., Stoffels R.J., Pridmore P.A., Vogel M.T.	The effects of turbidity, prey density and environmental complexity on the feeding of juvenile Murray cod Maccullochella peelii	2012	Journal of Fish Biology
scopus	Oldfield R.G.	Aggression and welfare in a common aquarium Fish, the Midas Cichlid	2011	Journal of Applied Animal Welfare Science
scopus	Chillo V., Rodríguez D., Ojeda R.A.	Niche partitioning and coexistence between two mammalian herbivores in the Dry Chaco of Argentina	2010	Acta Oecologica
scopus	Mikheev V.N.	Combined effects of predators and parasites on shoaling behavior of fishes	2009	Journal of Ichthyology
scopus	Mislan K.A.S., Babcock R.C.	Survival and behaviour of juvenile red rock lobster, Jasus edwardsii, on rocky reefs with varying predation pressure and habitat complexity	2008	Marine and Freshwater Research
scopus	Rosenthal G., Lederbogen D.	Response of the clonal plant Apium repens (Jacq.) Lag. to extensive grazing	2008	Flora: Morphology, Distribution, Functional Ecology of Plants
scopus	Larison B.	Environmental heterogeneity and alternative mating tactics in the damselfly Protoneura amatoria	2007	Behavioral Ecology
scopus	Pollock M.S., Chivers D.P.	Does habitat complexity influence the ability of fathead minnows to learn heterospecific chemical alarm cues?	2003	Canadian Journal of Zoology
scopus	Mullin S.J., Gutzke W.H.N.	The foraging ecology of the gray rat snake (Elaphe obsoleta spiloides). I. Influence of habitat structural complexity when searching for mammalian prey	1999	Herpetologica
scopus	Williams D.D., Moore K.A.	Environmental complexity and the drifting behaviour of a running water amphipod	1989	Canadian Journal of Fisheries and Aquatic Sciences
scopus	Bach M.H., Tahamtani F.M., Pedersen I.J., Riber A.B.	Effects of environmental complexity on behaviour in fast-growing broiler chickens	2019	Applied Animal Behaviour Science
scopus	Storms R.F., Carere C., Zoratto F., Hemelrijk C.K.	Complex patterns of collective escape in starling flocks under predation	2019	Behavioral Ecology and Sociobiology
scopus	Collier K., Townsend S.W., Manser M.B.	Call concatenation in wild meerkats	2017	Animal Behaviour
scopus	Jermacz Ł., Andrzejczak J., Arczyńska E., Zielska J., Kobak J.	An enemy of your enemy is your friend: Impact of predators on aggregation behavior of gammarids	2017	Ethology
scopus	Atuo F.A., O'Connell T.J.	The landscape of fear as an emergent property of heterogeneity: Contrasting patterns of predation risk in grassland ecosystems	2017	Ecology and Evolution
scopus	Thoresen J.J., Towns D., Leuzinger S., Durrett M., Mulder C.P.H., Wardle D.A.	Invasive rodents have multiple indirect effects on seabird island invertebrate food web structure	2017	Ecological Applications
scopus	Foerster S., Zhong Y., Pintea L., Murray C.M., Wilson M.L., Mjungu D.C., Pusey A.E.	Feeding habitat quality and behavioral trade-offs in chimpanzees: A case for species distribution models	2016	Behavioral Ecology
scopus	Pamela Delarue E.M., Kerr S.E., Lee Rymer T.	Habitat complexity, environmental change and personality: A tropical perspective	2015	Behavioural Processes
scopus	Grüter C., Maitre D., Blakey A., Cole R., Ratnieks F.L.W.	Collective decision making in a heterogeneous environment: Lasius niger colonies preferentially forage at easy to learn locations	2015	Animal Behaviour
scopus	Bravo S.P., Cueto V.R., Amico G.C.	Do animal–plant interactions influence the spatial distribution of Aristotelia chilensis shrubs in temperate forests of southern South America?	2015	Plant Ecology
scopus	Robert M., Dagorn L., Deneubourg J.L.	The aggregation of tuna around floating objects: What could be the underlying social mechanisms?	2014	Journal of Theoretical Biology
scopus	Ingley S.J., Billman E.J., Hancock C., Johnson J.B.	Repeated geographic divergence in behavior: A case study employing phenotypic trajectory analyses	2014	Behavioral Ecology and Sociobiology
scopus	Hirata M., Takeno N.	Do cattle (Bos taurus) retain an association of a visual cue with a food reward for a year?	2014	Animal Science Journal
scopus	Fischer S., Zanotti G., Castro A., Quiroga L., Vargas D.V.	Effect of habitat complexity on the predation of Buenoa fuscipennis (Heteroptera: Notonectidae) on mosquito immature stages and alternative prey	2013	Journal of Vector Ecology
scopus	Alvarez M., Peckarsky B.L.	The influence of moss on grazers in high-altitude streams: Food, refuge or both?	2013	Freshwater Biology
scopus	Michel M.J.	Phenotypic plasticity in complex environments: Effects of structural complexity on predator- and competitor-induced phenotypes of tadpoles of the wood frog, Rana sylvatica	2012	Biological Journal of the Linnean Society
scopus	Lander M.E., Logsdon M.L., Loughlin T.R., Van Blaricom G.R.	Spatial patterns and scaling behaviors of Steller sea lion (Eumetopias jubatus) distributions and their environment	2011	Journal of Theoretical Biology
scopus	Lander M.E., Loughlin T.R., Logsdon M.G., VanBlaricom G.R., Fadely B.S.	Foraging effort of juvenile Steller sea lions Eumetopias jubatus with respect to heterogeneity of sea surface temperature	2010	Endangered Species Research
scopus	Lewis D., Denno R.F.	A seasonal shift in habitat suitability enhances an annual predator subsidy	2009	Journal of Animal Ecology
scopus	Faria L.D.B., da Silveira Costa M.I.	The interplay between predator's prey preference and environmental heterogeneity in food web long-term stability	2009	Journal of Theoretical Biology
scopus	Terraube J., Arroyo B.E., Mougeot F., Madders M., Watson J., Bragin E.A.	Breeding biology of the pallid harrier circus macrourus in north-central kazakhstan: Implications for the conservation of a near threatened species	2009	ORYX
scopus	Kanarek A.R., Lamberson R.H., Black J.M.	An individual-based model for traditional foraging behavior: Investigating effects of environmental fluctuation	2008	Natural Resource Modeling
scopus	Chow A.	Influence of host distribution on foraging behaviour in the hyperparasitoid wasp, Dendrocerus carpenteri	2000	Entomologia Experimentalis et Applicata
scopus	Haywood J.C., Fuller W.J., Godley B.J., Shutler J.D., Widdicombe S., Broderick A.C.	Global review and inventory: how stable isotopes are helping us understand ecology and inform conservation of marine turtles	2019	Marine Ecology Progress Series
scopus	White L., Donohue I., Emmerson M.C., O’Connor N.E.	Combined effects of warming and nutrients on marine communities are moderated by predators and vary across functional groups	2018	Global Change Biology
scopus	Neal Webb S.J., Hau J., Schapiro S.J.	Captive chimpanzee (Pan troglodytes) behavior as a function of space per animal and enclosure type	2018	American Journal of Primatology
scopus	Yeager M.E., Hovel K.A.	Structural complexity and fish body size interactively affect habitat optimality	2017	Oecologia
scopus	Potts J.R., Petrovskii S.V.	Fortune favours the brave: Movement responses shape demographic dynamics in strongly competing populations	2017	Journal of Theoretical Biology
scopus	Vejříková I., Eloranta A.P., Vejřík L., Šmejkal M., Čech M., Sajdlová Z., Frouzová J., Kiljunen M., Peterka J.	Macrophytes shape trophic niche variation among generalist fishes	2017	PLoS ONE
scopus	Li Y., Brose U., Meyer K., Rall B.C.	How patch size and refuge availability change interaction strength and population dynamics: A combined individual-and population-based modeling experiment	2017	PeerJ
scopus	Gregor C.A., Anderson T.W.	Relative importance of habitat attributes to predation risk in a temperate reef fish	2016	Environmental Biology of Fishes
scopus	Ford J.R., Shima J.S., Swearer S.E.	Interactive effects of shelter and conspecific density shape mortality, growth, and condition in juvenile reef fish	2016	Ecology
scopus	Abu Baker M.A., Emerson S.E., Brown J.S.	Foraging and habitat use of eastern cottontails (Sylvilagus floridanus) in an urban landscape	2015	Urban Ecosystems
scopus	Ory N.C., Dudgeon D., Duprey N., Thiel M.	Effects of predation on diel activity and habitat use of the coral-reef shrimp Cinetorhynchus hendersoni (Rhynchocinetidae)	2014	Coral Reefs
scopus	Vittorio M.D., López-López P.	Spatial distribution and breeding performance of golden eagles aquila chrysaetos in sicily: Implications for conservation	2014	Acta Ornithologica
scopus	Lemes-Silva A.L., Pagliosa P.R., Petrucio M.M.	Inter- and intra-guild patterns of food resource utilization by chironomid larvae in a subtropical coastal lagoon	2014	Limnology
scopus	Taylor T.B., Rodrigues A.M.M., Gardner A., Buckling A.	The social evolution of dispersal with public goods cooperation	2013	Journal of Evolutionary Biology
scopus	Coleman J.L., Barclay R.M.R.	Prey availability and foraging activity of grassland bats in relation to urbanization	2013	Journal of Mammalogy
scopus	Ramírez-Herrejón J.P., Castañeda-Sam L.S., Moncayo-Estrada R., Caraveo-Patiño J., Balart E.F.	Trophic ecology of the exotic lerma livebearer poeciliopsis infans (cyprinodontiformes: Poeciliidae) in the lago de pátzcuaro, central Mexico [Ecología trófica del pez exótico guatapote del lerma poeciliopsis infans (cyprinodontiformes: Poeciliidae) en el lago de pátzcuaro, región central de México]	2013	Revista de Biologia Tropical
scopus	Chapperon C., Seuront L.	Temporal shifts in motion behaviour and habitat use in an intertidal gastropod	2013	Journal of the Marine Biological Association of the United Kingdom
scopus	Nomura F., De Marco P., Carvalho A.F.A., Rossa-Feres D.C.	Does background colouration affect the behaviour of tadpoles? An experimental approach with an odonate predator	2013	Ethology Ecology and Evolution
scopus	Morozov A., Sen M., Banerjee M.	Top-down control in a patchy environment: Revisiting the stabilizing role of food-dependent predator dispersal	2012	Theoretical Population Biology
scopus	Nomura F., Rossa-Feres D.C.	The frog Dermatonotus muelleri (Boettger 1885) (Anura Microhylidae) shifts its search tactics in response to two different prey distributions	2011	Ethology Ecology and Evolution
scopus	Mikheev V.N., Afonina M.O., Pavlov D.S.	Habitat heterogeneity and fish behavior: Units of heterogeneity as a resource and as a source of information	2010	Journal of Ichthyology
scopus	Swinburn M.L., Fleming P.A., Craig M.D., Grigg A.H., Garkaklis M.J., Hobbs R.J., Hardy G.E.St.J.	The importance of naked grasstrees (Xanthorrhoea preissii) as habitat for mardo (Antechinus flavipes leucogaster) during post-fire recovery	2007	Wildlife Research
scopus	Tuck J.M., Hassall M.	Locating food in a spatially heterogeneous environment: Implications for fitness of the macrodecomposer Armadillidium vulgare (Isopoda: Oniscidea)	2005	Behavioral Ecology and Sociobiology
scopus	Wang Y., Wang K., Xing F.	Advances of studies on the morphological plasticity, integration and foraging behavior of stoloniferous herbaceous plants	2005	Chinese Journal of Ecology
scopus	Magrath M.J.L., Brouwer L., Van Petersen A., Berg M.L., Komdeur J.	Breeding behaviour and ecology of the sexually size-dimorphic brown songlark, Cinclorhamphus cruralis	2003	Australian Journal of Zoology
scopus	Křivan V., Vrkoč I.	Patch choice under predation hazard	2000	Theoretical Population Biology
scopus	Kreuzinger-Janik B., Brüchner- Hüttemann H., Traunspurger W.	Effect of prey size and structural complexity on the functional response in a nematode- nematode system	2019	Scientific Reports
scopus	Ma J., Wang Y., Jin C., Hu Y., Bocherens H.	Ecological flexibility and differential survival of Pleistocene Stegodon orientalis and Elephas maximus in mainland southeast Asia revealed by stable isotope (C, O) analysis	2019	Quaternary Science Reviews
scopus	Behm J.E., Waite B.R., Hsieh S.T., Helmus M.R.	Benefits and limitations of three-dimensional printing technology for ecological research	2018	BMC ecology
scopus	Ghedini G., Connell S.D.	Moving ocean acidification research beyond a simple science: Investigating ecological change and their stabilizers	2017	Food Webs
scopus	Rivest S.A., Austen E.J., Forrest J.R.K.	Foliage affects colour preference in bumblebees (Bombus impatiens): a test in a three-dimensional artificial environment	2017	Evolutionary Ecology
scopus	Scheffel W.A., Jr K.L.H., Rozas L.P.	Effect of Habitat Complexity on Predator-Prey Relationships: Implications for Black Mangrove Range Expansion into Northern Gulf of Mexico Salt Marshes	2017	Journal of Shellfish Research
scopus	Liu L., Dong B.-C., Alpert P., Yu F.-H.	Effects of soil substrate heterogeneity and moisture on interspecific competition between Alternanthera philoxeroides and four native species	2017	Journal of Plant Ecology
scopus	Eacock A., Rowland H.M., Edmonds N., Saccheri I.J.	Colour change of twig-mimicking peppered moth larvae is a continuous reaction norm that increases camouflage against avian predators	2017	PeerJ
scopus	Kayal M., Bosserelle P., Adjeroud M.	Bias associated with the detectability of the coral-eating pest crown-of-thorns seastar and implications for reef management	2017	Royal Society Open Science
scopus	Reuter H., Kruse M., Rovellini A., Breckling B.	Evolutionary trends in fish schools in heterogeneous environments	2016	Ecological Modelling
scopus	Lee M.H., Zhang Z.-Q.	Habitat structure and its influence on populations of Amblydromalus limonicus (Acari: Phytoseiidae)	2016	Systematic and Applied Acarology
scopus	Carroll J.M., Jackson L.J., Peterson B.J.	The Effect of Increasing Habitat Complexity on Bay Scallop Survival in the Presence of Different Decapod Crustacean Predators	2015	Estuaries and Coasts
scopus	Nichols K.D., Segui L., Hovel K.A.	Effects of predators on sea urchin density and habitat use in a southern California kelp forest	2015	Marine Biology
scopus	Soomdat N.N., Griffin J.N., McCoy M., Hensel M.J.S., Buhler S., Chejanovski Z., Silliman B.R.	Independent and combined effects of multiple predators across ontogeny of a dominant grazer	2014	Oikos
scopus	Swierk L., Graham S.P., Langkilde T.	The stress of scramble: sex differences in behavior and physiological stress response in a time-constrained mating system	2014	Behavioral Ecology and Sociobiology
scopus	Brustolin M.C., Thomas M.C., Mafra L.L., Lana P.D.C.	Does Encope emarginata (Echinodermata: Echinoidea) affect spatial variation patterns of estuarine subtidal meiofauna and microphytobenthos?	2014	Journal of Sea Research
scopus	Santos A.F.G.N., García-Berthou E., Hayashi C., Santos L.N.	When habitat complexity increases predation risk: Experiments with invasive and neotropical native fishes	2013	Marine and Freshwater Research
scopus	Shoup D.E., Nannini M.A., Wahl D.H.	The effect of vegetation density on juvenile bluegill diet and growth	2012	Journal of Freshwater Ecology
scopus	Schrandt M.N., Lema S.C.	Habitat-associated intraspecific variation in behavior and stress responses in a demersal coral reef fish	2011	Marine Ecology Progress Series
scopus	Nelson R.M., Greeff J.M.	Sex ratio dependent dispersal when sex ratios vary between patches	2011	Journal of Theoretical Biology
scopus	Biesinger Z., Bolker B.M., Lindberg W.J.	Predicting local population distributions around a central shelter based on a predation risk-growth trade-off	2011	Ecological Modelling
scopus	Etheridge E.C., Harrod C., Bean C.W., Adams C.E.	Has habitat heterogeneity promoted phenotypic and ecological sub-structuring among a Coregonus lavaretus population in a large Scottish lake?	2010	Journal of Fish Biology
scopus	Baird M.E., Suthers I.M.	Increasing model structural complexity inhibits the growth of initial condition errors	2010	Ecological Complexity
scopus	Lozano-Álvarez E., Briones-Fourzán P., Álvarez-Filip L., Weiss H.M., Negrete-Soto F., Barradas-Ortiz C.	Influence of shelter availability on interactions between Caribbean spiny lobsters and moray eels: Implications for artificial lobster enhancement	2010	Marine Ecology Progress Series
scopus	Rick I.P., Bakker T.C.M.	Ultraviolet light influences habitat preferences in a fish under predation risk	2010	Evolutionary Ecology
scopus	Wang J.-C., Shi X., Zhang D.-Y., Yin L.-K.	The morphological plasticity of Eremosparton songoricum along heterogeneous micro-habitats of continuous moisture gradient changes in sand dunes	2009	Shengtai Xuebao/ Acta Ecologica Sinica
scopus	Tomé R., Valkama J.	Seasonal variation in the abundance and habitat use of Barn Owls Tyto alba on lowland farmland	2001	Ornis Fennica
scopus	Ager A.A., Stettler R.F.	Local variation in seeds of ponderosa pine ( Pinus ponderosa Oregon).	1983	Canadian Journal of Botany
scopus	Smith J.A., Donadio E., Pauli J.N., Sheriff M.J., Bidder O.R., Middleton A.D.	Habitat complexity mediates the predator–prey space race	2019	Ecology
scopus	Cusumano A., Harvey J.A., Dicke M., Poelman E.H.	Hyperparasitoids exploit herbivore-induced plant volatiles during host location to assess host quality and non-host identity	2019	Oecologia
scopus	Pacheco-Cobos L., Winterhalder B., Cuatianquiz-Lima C., Rosetti M.F., Hudson R., Ross C.T.	Nahua mushroom gatherers use area-restricted search strategies that conform to marginal value theorem predictions	2019	Proceedings of the National Academy of Sciences of the United States of America
scopus	Jiménez-Ramos R., Egea L.G., Vergara J.J., Bouma T.J., Brun F.G.	The role of flow velocity combined with habitat complexity as a top–down regulator in seagrass meadows	2019	Oikos
scopus	York P.H., Hyndes G.A., Bishop M.J., Barnes R.S.K.	Faunal assemblages of seagrass ecosystems	2018	Seagrasses of Australia: Structure, Ecology and Conservation
scopus	Wan N.-F., Ji X.-Y., Kiær L.P., Liu S.-S., Deng J.-Y., Jiang J.-X., Li B.	Ground cover increases spatial aggregation and association of insect herbivores and their predators in an agricultural landscape	2018	Landscape Ecology
scopus	Keiser C.N., Ingley S.J., Toscano B.J., Scharf I., Pruitt J.N.	Habitat complexity dampens selection on prey activity level	2018	Ethology
scopus	Liversage K., Nurkse K., Kotta J., Järv L.	Environmental heterogeneity associated with European perch (Perca fluviatilis) predation on invasive round goby (Neogobius melanostomus)	2017	Marine Environmental Research
scopus	Karkarey R., Alcoverro T., Kumar S., Arthur R.	Coping with catastrophe: foraging plasticity enables a benthic predator to survive in rapidly degrading coral reefs	2017	Animal Behaviour
scopus	Kochhann D., Val A.L.	Social hierarchy and resting metabolic rate in the dwarf cichlid Apistogramma agassizii: the role of habitat enrichment	2017	Hydrobiologia
scopus	Tupper M., Juanes F.	Testing foraging arena theory: The effects of conspecific density and habitat type on time and energy budgets of juvenile cunner	2017	Journal of Experimental Marine Biology and Ecology
scopus	Collier K., Radford A.N., Townsend S.W., Manser M.B.	Wild dwarf mongooses produce general alert and predator-specific alarm calls	2017	Behavioral Ecology
scopus	Murray G.P.D., Stillman R.A., Britton J.R.	Habitat complexity and food item size modify the foraging behaviour of a freshwater fish	2016	Hydrobiologia
scopus	Styring A.R., Ragai R., Zakaria M., Sheldon F.H.	Foraging ecology and occurrence of 7 sympatric babbler species (Timaliidae) in the lowland rainforest of Borneo and peninsular Malaysia	2016	Current Zoology
scopus	Carr L.A., Boyer K.E.	Variation at multiple trophic levels mediates a novel seagrass-grazer interaction	2014	Marine Ecology Progress Series
scopus	Tomé H.V.V., Rosi-Denadai C.A., Pimenta J.F.N., Guedes R.N.C., Martins G.F.	Age-mediated and environmentally mediated brain and behavior plasticity in the stingless bee Melipona quadrifasciata anthidioides	2014	Apidologie
scopus	Plante S., Colchero F., Calmé S.	Foraging strategy of a neotropical primate: How intrinsic and extrinsic factors influence destination and residence time	2014	Journal of Animal Ecology
scopus	Bergmann F.B., Amaral H.L.C., Pinto D.P., Chivittz C.C., Tozetti A.M.	Foraging activity of the snail kite, Rostrhamus sociabilis (Aves: Accipitridae) in wetlands of southern Brazil [Atividade de forrageio de gavião-caramujeiro, Rostrhamus sociabilis (aves: Accipitridae) em áreas úmidas do sul do Brasil]	2013	Brazilian Journal of Biology
scopus	Schrandt M.N., Hardy K.M., Johnson K.M., Lema S.C.	Physical habitat and social conditions across a coral reef shape spatial patterns of intraspecific behavioral variation in a demersal fish	2012	Marine Ecology
scopus	Santos A.F.G.N., Alcaraz C., Santos L.N., Hayashi C., García-Berthou E.	Experimental assessment of the effects of a neotropical nocturnal piscivore on juvenile native and invasive fishes	2012	Neotropical Ichthyology
scopus	Tang J., Xiao Y., An S.	Advance of studies on rhizomatous clonal plants ecology	2010	Shengtai Xuebao/ Acta Ecologica Sinica
scopus	Trochine C., Modenutti B.E., Balseiro E.G.	Chemical signals and habitat selection by three zooplankters in Andean Patagonian ponds	2009	Freshwater Biology
scopus	Wang J., Zhou Z.-C., Jin G.-Q., Rao L.-B., Jiao Y.-L., Li Y.-G.	Differences of foraging behavior between Provenances of Pinus massoniana in heterogeneous nutrient environment	2007	Shengtai Xuebao/ Acta Ecologica Sinica
scopus	Miller K.A., Mench J.A.	Differential effects of 4 types of environmental enrichment on aggressive pecking, feather pecking, feather loss, food wastage and productivity in Japanese quail	2006	British Poultry Science
scopus	Pérez-Barbería F.J., Walker D.M., Gordon I.J.	Sex differences in feeding behaviour at feeding station scale in Soay sheep (Ovis aries)	2004	Behaviour
scopus	Mullin S.J., Cooper R.J.	The foraging ecology of the gray rat snake (Elaphe obsoleta spiloides). II. Influence of habitat structural complexity when searching for arboreal avian prey	2000	Amphibia Reptilia
scopus	Brew J.S.	An alternative to Lotka-Volterra competition in coarse-grained environments	1984	Theoretical Population Biology
scopus	Buxton M., Cuthbert R.N., Dalu T., Nyamukondiwa C., Wasserman R.J.	Predator density modifies mosquito regulation in increasingly complex environments	2020	Pest Management Science
scopus	Dingemanse N.J., Barber I., Dochtermann N.A.	Non-consumptive effects of predation: does perceived risk strengthen the genetic integration of behaviour and morphology in stickleback?	2020	Ecology Letters
scopus	Mayer M., Ullmann W., Heinrich R., Fischer C., Blaum N., Sunde P.	Seasonal effects of habitat structure and weather on the habitat selection and home range size of a mammal in agricultural landscapes	2019	Landscape Ecology
scopus	Czarnecka M., Kakareko T., Jermacz Ł., Pawlak R., Kobak J.	Combined effects of nocturnal exposure to artificial light and habitat complexity on fish foraging	2019	Science of the Total Environment
scopus	Grevé M.E., Bláha S., Teuber J., Rothmaier M., Feldhaar H.	The effect of ground surface rugosity on ant running speed is species-specific rather than size dependent	2019	Insectes Sociaux
scopus	Fattebert J., Morelle K., Jurkiewicz J., Ukalska J., Borkowski J.	Safety first: seasonal and diel habitat selection patterns by red deer in a contrasted landscape	2019	Journal of Zoology
scopus	McPeek M.A.	Limiting similarity? The ecological dynamics of natural selection among resources and consumers caused by both apparent and resource competition	2019	American Naturalist
scopus	Trevail A.M., Green J.A., Sharples J., Polton J.A., Arnould J.P.Y., Patrick S.C.	Environmental heterogeneity amplifies behavioural response to a temporal cycle	2019	Oikos
scopus	Woodward M.A., Winder L.A., Watt P.J.	Enrichment increases aggression in zebrafish	2019	Fishes
scopus	Ward J.N., Hinton J.W., Johannsen K.L., Karlin M.L., Miller K.V., Chamberlain M.J.	Home range size, vegetation density, and season influences prey use by coyotes (Canis latrans)	2018	PLoS ONE
scopus	Bolton D.K., Johnston E.L., Coleman M.A., Clark G.F.	Caught between a rock and a hard place: Fish predation interacts with crevice width and orientation to explain sessile assemblage structure	2018	Marine Environmental Research
scopus	Maciel G.A., Lutscher F.	Movement behaviour determines competitive outcome and spread rates in strongly heterogeneous landscapes	2018	Theoretical Ecology
scopus	García-Salgado G., Rebollo S., Pérez-Camacho L., Martínez-Hesterkamp S., De la Montaña E., Domingo-Muñoz R., Madrigal-González J., Fernández-Pereira J.M.	Breeding habitat preferences and reproductive success of Northern Goshawk (Accipiter gentilis) in exotic Eucalyptus plantations in southwestern Europe	2018	Forest Ecology and Management
scopus	Gibson D., Blomberg E.J., Atamian M.T., Espinosa S.P., Sedinger J.S.	Effects of power lines on habitat use and demography of greater sage-grouse (Centrocercus urophasianus) [Les effets des lignes électriques sur l’utilisation de l’habitat et la démographie des tétras des armoises (Centrocercus urophasianus)] [Efectos de Líneas Eléctricas en el Uso de Hábitat y la Demografía del Gallo de Salvia (Centrocercus urophasianus)]	2018	Wildlife Monographs
scopus	MacPherson A., Yun L., Barrera T.S., Agrawal A.F., Rundle H.D.	The effects of male harm vary with female quality and environmental complexity in Drosophila melanogaster	2018	Biology Letters
scopus	Dunn R.P., Altieri A.H., Miller K., Yeager M.E., Hovel K.A.	Coral identity and structural complexity drive habitat associations and demographic processes for an increasingly important Caribbean herbivore	2017	Marine Ecology Progress Series
scopus	Queiroz N., Vila-Pouca C., Couto A., Southall E.J., Mucientes G., Humphries N.E., Sims D.W.	Convergent foraging tactics of marine predators with different feeding strategies across heterogeneous ocean environments	2017	Frontiers in Marine Science
scopus	Sassi P.L., Cuevas M.F., Menéndez J., Dacar M.A.	Feeding strategies of a small mammal (Phyllotis xanthopygus, Rodentia Cricetidae) at diverse altitudes in the Central Andes, Argentina	2017	Ethology Ecology and Evolution
scopus	Oborny B., Benedek V., Englert P., Gulyás M., Hubai A.G.	The plant in the labyrinth: Adaptive growth and branching in heterogeneous environments	2017	Journal of Theoretical Biology
scopus	Su J.-H., Nan Z.-B., Ji W.-H.	Effects of livestock grazing on rodents in grassland ecosystems	2016	Acta Prataculturae Sinica
scopus	Eggertsen L., Hammar L., Gullström M.	Effects of tidal current-induced flow on reef fish behaviour and function on a subtropical rocky reef	2016	Marine Ecology Progress Series
scopus	Aranda R., Graciolli G.	Environmental Heterogeneity in Parasitoid-Host Interaction for Mutillidae (Hymenoptera: Apocrita)	2016	Environmental Entomology
scopus	Aspaas S., Grefsrud E.S., Fernö A., Jensen K.H., Trengereid H., Agnalt A.-L.	An enriched environment promotes shelter-seeking behaviour and survival of hatchery-produced juvenile European lobster (Homarus gammarus)	2016	PLoS ONE
scopus	Bilhete C., Grant J.W.A.	Short-term Costs and Benefits of Habitat Complexity for a Territorial Fish	2016	Ethology
scopus	Upadhyay R.K., Roy P.	Disease Spread and Its Effect on Population Dynamics in Heterogeneous Environment	2016	International Journal of Bifurcation and Chaos
scopus	Stahr K.J., Shoup D.E.	American Water Willow Mediates Survival and Antipredator Behavior of Juvenile Largemouth Bass	2015	Transactions of the American Fisheries Society
scopus	Waters E.K., Sidhu H.S., Sidhu L.A., Mercer G.N.	Extended Lotka-Volterra equations incorporating population heterogeneity: Derivation and analysis of the predator-prey case	2015	Ecological Modelling
scopus	Amaral D.S.S.L., Venzon M., Perez A.L., Schmidt J.M., Harwood J.D.	Coccinellid interactions mediated by vegetation heterogeneity	2015	Entomologia Experimentalis et Applicata
scopus	Kintzing M.D., Butler M.J.	The influence of shelter, conspecifics, and threat of predation on the behavior of the long-spined sea urchin (Diadema antillarum)	2014	Journal of Shellfish Research
scopus	Speed M.P., Franks D.W.	Antagonistic evolution in an aposematic predator-prey signaling system	2014	Evolution
scopus	Llaurens V., Billiard S., Joron M.	The effect of dominance on polymorphism in Müllerian mimic species	2013	Journal of Theoretical Biology
scopus	Witt J.W., Forkner R.E., Kraus R.T.	Habitat heterogeneity and intraguild interactions modify distribution and injury rates in two coexisting genera of damselflies	2013	Freshwater Biology
scopus	Stephen Gosnell J., DiPrima J.B., Gaines S.D.	Habitat complexity impacts persistence and species interactions in an intertidal whelk	2012	Marine Biology
scopus	Reynolds P.G., Cuddington K.	Effects of plant gross morphology on predator consumption rates	2012	Environmental Entomology
scopus	Verdonschot R.C.M., Peeters E.T.H.M.	Preference of larvae of Enallagma cyathigerum (Odonata: Coenagrionidae) for habitats of varying structural complexity	2012	European Journal of Entomology
scopus	Banks J.E., Stark J.D.	Effects of a nicotinic insecticide, imidacloprid, and vegetation diversity on movement of a common predator, Coccinella septempunctata	2011	Biopesticides International
scopus	Herbers J.M.	Nineteen years of field data on ant communities (Hymenoptera: Formicidae): What can we learn?	2011	Myrmecological News
scopus	Kruschel C., Schultz S.	Lure-assisted visual census: A new method for quantifying fish abundance, behaviour, and predation risk in shallow coastal habitats	2010	Marine and Freshwater Research
scopus	Buczkowski G., Vanweelden M.	Foraging arena size and structural complexity affect the dynamics of food distribution in ant colonies	2010	Environmental Entomology
scopus	Cenni F., Parisi G., Gherardi F.	Effects of habitat complexity on the aggressive behaviour of the American lobster (Homarus americanus) in captivity	2010	Applied Animal Behaviour Science
scopus	Zhao Y.-Q., Zeng J.-N., Gao A.-G., Chen Q.-Z., Shou L., Liao Y.-B., Huang Y.-J.	Niche of macrozoobenthos in intertidal zone of Jiaojiang Estuary	2009	Chinese Journal of Applied Ecology
scopus	Priyadarshana T., Asaeda T.	Swimming restricted foraging behavior of two zooplanktivorous fishes Pseudorasbora parva and Rasbora daniconius (Cyprinidae) in a simulated structured environment	2007	Environmental Biology of Fishes
scopus	Sabo M.J., Orth D.J.	Effects of hunger on foraging behavior of age-0 smallmouth bass in a heterogeneous environment	2002	Environmental Biology of Fishes
scopus	Turnbull D.K.R., Barmuta L.A.	Substrate complexity influences the preference of a predatory stonefly, Eusthenia costalis Banks (Plecoptera: Eustheniidae), for its prey	2002	Archiv fur Hydrobiologie
scopus	Post W.	Advantages of coloniality in female Boat-Tailed Grackles	1998	Wilson Bulletin
scopus	Hopper G.W., Dubose T.P., Gido K.B., Vaughn C.C.	Freshwater mussels alter fish distributions through habitat modifications at fine spatial scales	2019	Freshwater Science
scopus	Jenkins J.M.A., Lesmeister D.B., Wiens J.D., Kane J.T., Kane V.R., Verschuyl J.	Three-dimensional partitioning of resources by congeneric forest predators with recent sympatry	2019	Scientific Reports
scopus	Ushiama S., Mayer-Pinto M., Bugnot A.B., Johnston E.L., Dafforn K.A.	Eco-engineering increases habitat availability and utilisation of seawalls by fish	2019	Ecological Engineering
scopus	James N.C., Leslie T.D., Potts W.M., Whitfield A.K., Rajkaran A.	The importance of different juvenile habitats as nursery areas for a ubiquitous estuarine-dependent marine fish species	2019	Estuarine, Coastal and Shelf Science
scopus	Dalleau M., Kramer-Schadt S., Gangat Y., Bourjea J., Lajoie G., Grimm V.	Modeling the emergence of migratory corridors and foraging hot spots of the green sea turtle	2019	Ecology and Evolution
scopus	Trevail A.M., Green J.A., Sharples J., Polton J.A., Miller P.I., Daunt F., Owen E., Bolton M., Colhoun K., Newton S., Robertson G., Patrick S.C.	Environmental heterogeneity decreases reproductive success via effects on foraging behaviour	2019	Proceedings of the Royal Society B: Biological Sciences
scopus	Quadros A.L.S., Barros F., Blumstein D.T., Meira V.H., Nunes J.A.C.C.	Structural complexity but not territory sizes influences flight initiation distance in a damselfish	2019	Marine Biology
scopus	Heim K.C., Arp C.D., Whitman M.S., Wipfli M.S.	The complementary role of lentic and lotic habitats for Arctic grayling in a complex stream-lake network in Arctic Alaska	2019	Ecology of Freshwater Fish
scopus	Hin V., de Roos A.M.	Evolution of size-dependent intraspecific competition predicts body size scaling of metabolic rate	2019	Functional Ecology
scopus	Livernois M.C., Fodrie F.J., Heck K.L., Powers S.P.	Emergent intraspecific multiple predator effects shape estuarine trophic dynamics across a gradient of habitat complexity	2019	Journal of Experimental Marine Biology and Ecology
scopus	Yun L., Bayoumi M., Yang S., Chen P.J., Rundle H.D., Agrawal A.F.	Testing for local adaptation in adult male and female fitness among populations evolved under different mate competition regimes	2019	Evolution
scopus	Nery L.S., Takata J.T., Camargo B.B., Chaves A.M., Ferreira P.A., Boscolo D.	Bee diversity responses to forest and open areas in heterogeneous Atlantic Forest	2018	Sociobiology
scopus	Mancini P.L., Reis-Neto A.S., Fischer L.G., Silveira L.F., Schaeffer-Novelli Y.	Differences in diversity and habitat use of avifauna in distinct mangrove areas in São Sebastião, São Paulo, Brazil	2018	Ocean and Coastal Management
scopus	Sanchez-Ruiz J.A., Phillips J.S., Ives A.R., Gratton C.	Responses of orb-weaving spider aggregations to spatiotemporal variation in lake-to-land subsidies at Lake Mývatn, Iceland	2018	Polar Biology
scopus	Swift R.J., Rodewald A.D., Senner N.R.	Context-dependent costs and benefits of a heterospecific nesting association	2018	Behavioral Ecology
scopus	Denton K.K., Nonacs P.	Habitat complexity and predictability effects on finding and collecting food when ants search as cooperative groups	2018	Animal Behaviour
scopus	Odadi W.O., Riginos C., Rubenstein D.I.	Tightly Bunched Herding Improves Cattle Performance in African Savanna Rangeland	2018	Rangeland Ecology and Management
scopus	Pavageau C., Gaucherel C., Garcia C., Ghazoul J.	Nesting sites of giant honeybees modulated by landscape patterns	2018	Journal of Applied Ecology
scopus	Gauff R.P.M., Bejarano S., Madduppa H.H., Subhan B., Dugény E.M.A., Perdana Y.A., Ferse S.C.A.	Influence of predation risk on the sheltering behaviour of the coral-dwelling damselfish, Pomacentrus moluccensis	2018	Environmental Biology of Fishes
scopus	Chen B.-M., Su J.-Q., Liao H.-X., Peng S.-L.	A greater foraging scale, not a higher foraging precision, may facilitate invasion by exotic plants in nutrient-heterogeneous conditions	2018	Annals of botany
scopus	Pitcher K.A., Soluk D.A.	Fish presence and inter-patch connectivity interactively alter the size of emergent insects in experimental enclosures	2018	Ecosphere
scopus	Manandhar R., Wang K.-H., Hooks C.R.R., Wright M.G.	Effects of strip-tilled cover cropping on the population density of thrips and predatory insects in a cucurbit agroecosystem	2017	Journal of Asia-Pacific Entomology
scopus	Hill S.D., Pawley M.D.M., Ji W.	Local habitat complexity correlates with song complexity in a vocally elaborate honeyeater	2017	Austral Ecology
scopus	Meyer X., MacIntosh A.J.J., Chiaradia A., Kato A., Mattern T., Sueur C., Ropert-Coudert Y.	Shallow divers, deep waters and the rise of behavioural stochasticity	2017	Marine Biology
scopus	Hesterberg S.G., Duckett C.C., Salewski E.A., Bell S.S.	Three-dimensional interstitial space mediates predator foraging success in different spatial arrangements	2017	Ecology
scopus	Zhang Y., Prins H.H.T., Versluijs M., Wessels R., Cao L., De Boer W.F.	Experimental evidence shows the importance of behavioural plasticity and body size under competition in waterfowl	2016	PLoS ONE
scopus	Weidenhamer J.D.	Plant olfaction: using analytical chemistry to elucidate mechanisms of plant growth and interaction	2016	Plant and Soil
scopus	Gilroy J.J., Lockwood J.L.	Simple settlement decisions explain common dispersal patterns in territorial species	2016	Journal of Animal Ecology
scopus	de Fouw J., van der Heide T., Oudman T., Maas L.R.M., Piersma T., van Gils J.A.	Structurally complex sea grass obstructs the sixth sense of a specialized avian molluscivore	2016	Animal Behaviour
scopus	Chakraborty K.	Ecological complexity and feedback control in a prey-predator system with Holling type III functional response	2016	Complexity
scopus	Clark S.R., Schaefer J.F.	Ecological influences on the local movement dynamics of the blackspotted topminnow, Fundulus olivaceus	2016	Behavioral Ecology and Sociobiology
scopus	Gutierrez M.F., Mayora G.	Influence of macrophyte integrity on zooplankton habitat preference, emphasizing the released phenolic compounds and chromophoric dissolved organic matter	2016	Aquatic Ecology
scopus	Weiser M., Smycka J.	A simple model for the influence of habitat resource availability on lateral clonal spread	2015	Proceedings of the Royal Society B: Biological Sciences
scopus	Briones-Fourzán P., Domínguez-Gallegos R., Lozano-Álvarez E.	Aggressive behaviour of spotted spiny lobsters (Panulirus guttatus) in different social contexts: The influence of sex, size, and missing limbs	2015	ICES Journal of Marine Science
scopus	Somaweera R., Wijayathilaka N., Bowatte G., Meegaskumbura M.	Conservation in a changing landscape: habitat occupancy of the critically endangered Tennent’s leaf-nosed lizard (Ceratophora tennentii) in Sri Lanka	2015	Journal of Natural History
scopus	Chivers W.J., Gladstone W., Herbert R.D., Fuller M.M.	Predator-prey systems depend on a prey refuge	2014	Journal of Theoretical Biology
scopus	Andrieu E., Debussche M., Munoz F., Thompson J.D.	How does herbivory affect individuals and populations of the perennial herb Paeonia officinalis?	2011	Flora: Morphology, Distribution, Functional Ecology of Plants
scopus	Fanson B.G., Fanson K.V., Brown J.S.	Ecological factors affecting the foraging behaviour of Xerus rutilus	2010	African Zoology
scopus	Lee J.S.F., Berejikian B.A.	Structural complexity in relation to the habitat preferences, territoriality, and hatchery rearing of juvenile China rockfish (Sebastes nebulosus)	2009	Environmental Biology of Fishes
scopus	Grieshop M.J., Flinn P.W., Nechols J.R., Campbell J.F.	Effects of fine-grain habitat complexity on egg parasitism by three species of Trichogramma	2008	Biological Control
scopus	van Kooten T., Persson L., de Roos A.M.	Population dynamical consequences of gregariousness in a size-structured consumer-resource interaction	2007	Journal of Theoretical Biology
scopus	Salonen A., Peuhkuri N.	Aggression level in different water velocities depends on population origin in grayling, Thymallus thymallus	2007	Ethology
scopus	Meissner K., Muotka T., Kananen I.	Drift responses of larval blackflies and their invertebrate predators to short-term flow regulation	2002	Archiv fur Hydrobiologie
scopus	Mitchell M.D., Harborne A.R.	Non-consumptive effects in fish predator–prey interactions on coral reefs	2020	Coral Reefs
scopus	Ritger A.L., Fountain C.T., Bourne K., Martín-Fernández J.A., Pierotti M.E.R.	Diet choice in a generalist predator, the invasive lionfish (Pterois volitans/miles)	2020	Journal of Experimental Marine Biology and Ecology
scopus	Hart E.E., Fennessy J., Chari S., Ciuti S., Cherry M.	Habitat heterogeneity and social factors drive behavioral plasticity in giraffe herd-size dynamics	2020	Journal of Mammalogy
scopus	Varela S.A.M., Teles M.C., Oliveira R.F.	The correlated evolution of social competence and social cognition	2020	Functional Ecology
scopus	Gallaher J.A., Massey S.C., Hawkins-Daarud A., Noticewala S.S., Rockne R.C., Johnston S.K., GonzalezCuyar L., Juliano J., Gil O., Swanson K.R., Canoll P., Anderson A.R.A.	From cells to tissue: How cell scale heterogeneity impacts glioblastoma growth and treatment response	2020	PLoS Computational Biology
scopus	Dunn R.P., Hovel K.A.	Predator type influences the frequency of functional responses to prey in marine habitats	2020	Biology Letters
scopus	Dissanayake C., Juan L., Long K.R., Peace A., Rana M.M.	Genotypic Selection in Spatially Heterogeneous Producer-Grazer Systems Subject to Stoichiometric Constraints	2019	Bulletin of Mathematical Biology
scopus	Nell C.S., Mooney K.A.	Plant structural complexity mediates trade-off in direct and indirect plant defense by birds	2019	Ecology
scopus	Bond M.L., Lee D.E., Ozgul A., König B.	Fission–fusion dynamics of a megaherbivore are driven by ecological, anthropogenic, temporal, and social factors	2019	Oecologia
scopus	Aguilar-Argüello S., Gerhard D., Nelson X.J.	Risk assessment and the use of novel shortcuts in spatial detouring tasks in jumping spiders	2019	Behavioral Ecology
scopus	Choi W., Baek S., Ahn I.	Intraguild predation with evolutionary dispersal in a spatially heterogeneous environment	2019	Journal of Mathematical Biology
scopus	Lichtenstein J.L.L., Daniel K.A., Wong J.B., Wright C.M., Doering G.N., Costa-Pereira R., Pruitt J.N.	Habitat structure changes the relationships between predator behavior, prey behavior, and prey survival rates	2019	Oecologia
scopus	Barahona-Segovia R.M., Crespin S.J., Grez A.A., Veloso C.	Anthropogenic thermal gradient in managed landscapes determines physiological performance and explains the edge-biased distribution of ectothermic arthropods	2019	Forest Ecology and Management
scopus	Austin M.W., Horack P., Dunlap A.S.	Choice in a floral marketplace: The role of complexity in bumble bee decision-making	2019	Behavioral Ecology
scopus	Campanella F., Auster P.J., Christopher Taylor J., Muñoz R.C.	Dynamics of predator-prey habitat use and behavioral interactions over diel periods at sub-tropical reefs	2019	PLoS ONE
scopus	Church K.D.W., Grant J.W.A.	Ideal despotic distributions in convict cichlids (Amatitlania nigrofasciata)? Effects of predation risk and personality on habitat preference	2019	Behavioural Processes
scopus	Voigt E.P., Hovel K.A.	Eelgrass structural complexity mediates mesograzer herbivory on epiphytic algae	2019	Oecologia
scopus	Lechêne A., Lobry J., Boët P., Laffaille P.	Change in fish functional diversity and assembly rules in the course of tidal marsh restoration	2018	PLoS ONE
scopus	Boada J., Pagès J.F., Gera A., Macpherson E., Santana Y., Romero J., Alcoverro T.	The richness of small pockets: Decapod species peak in small seagrass patches where fish predators are absent	2018	Marine Environmental Research
scopus	Quan J., Zhang X., Song S., Dang H., Chai Y., Yue M., Liu X.	Clonal plant Duchesnea indica Focke forms an effective survival strategy in different degrees of Pb-contaminated environments	2018	Plant Ecology
scopus	Dunn R.P., Altieri A.H., Miller K., Yeager M.E., Hovel K.A.	Contrasting behavioral responses to predatory risk cues reflect different foraging strategies in two Caribbean sea urchins	2018	Marine Ecology Progress Series
scopus	Glaspie C.N., Seitz R.D.	Habitat complexity and benthic predator-prey interactions in Chesapeake Bay	2018	PLoS ONE
scopus	Bourdiol J., Chou C.-C., Perez D.M., Backwell P.R.Y.	Investigating the role of a mud structure in a fiddler crab: do semidomes have a reproductive function?	2018	Behavioral Ecology and Sociobiology
scopus	Booth J.M., Steinfurth A., Fusi M., Cuthbert R.J., McQuaid C.D.	Foraging plasticity of breeding Northern Rockhopper Penguins, Eudyptes moseleyi, in response to changing energy requirements	2018	Polar Biology
scopus	Martínez-Laiz G., Ros M., Navarro-Barranco C., Guerra-García J.M.	Habitat selection of intertidal caprellid amphipods in a changing scenario	2018	Behavioural Processes
scopus	Moura R.F., Tizo-Pedroso E., Del-Claro K.	Colony size, habitat structure, and prey size shape the predation ecology of a social pseudoscorpion from a tropical savanna	2018	Behavioral Ecology and Sociobiology
scopus	Oro D., Álvarez D., Velando A.	Complex demographic heterogeneity from anthropogenic impacts in a coastal marine predator	2018	Ecological Applications
scopus	Scheel D., Leite T., Mather J., Langford K.	Diversity in the diet of the predator Octopus cyanea in the coral reef system of Moorea, French Polynesia	2017	Journal of Natural History
scopus	Hui T.Y., Williams G.A.	Experience matters: Context-dependent decisions explain spatial foraging patterns in the deposit-feeding crab Scopimera intermedia	2017	Proceedings of the Royal Society B: Biological Sciences
scopus	Crisol-Martínez E., Ford G., Horgan F.G., Brown P.H., Wormington K.R.	Ecology and conservation of insectivorous bats in fragmented areas of macadamia production in eastern Australia	2017	Austral Ecology
scopus	Brooker R.M., Dixson D.L.	Intertidal crustaceans use seaweed-derived chemical cues to mitigate predation risk	2017	Behavioral Ecology and Sociobiology
scopus	Marco-Méndez C., Wessel C., Scheffel W., Ferrero-Vicente L., Fernández-Torquemada Y., Cebrián J., Heck K.L., Sánchez-Lizaso J.L.	Lack of impact of Posidonia oceanica leaf nutrient enrichment on Sarpa salpa Herbivory: Additional evidence for the generalist consumer behavior of this cornerstone mediterranean herbivore	2016	PLoS ONE
scopus	Tarjuelo R., Vergara P., Martínez-Padilla J.	Intra-sexual competition modulates calling behavior and its association with secondary sexual traits	2016	Behavioral Ecology and Sociobiology
scopus	Smith A.N.H., Anderson M.J.	Marine reserves indirectly affect fine-scale habitat associations, but not overall densities, of small benthic fishes	2016	Ecology and Evolution
scopus	Costa-Pereira R., Araújo M.S., Paiva F., Tavares L.E.	Functional morphology of the tetra fish Astyanax lacustris differs between divergent habitats in the Pantanal wetlands	2016	Journal of Fish Biology
scopus	Ajemian M.J., Kenworthy M.D., Sánchez-Lizaso J.L., Cebrian J.	Aggregation dynamics and foraging behaviour of striped red mullet Mullus surmuletus in the western Mediterranean Sea	2016	Journal of Fish Biology
scopus	Knörnschild M., Eckenweber M., Fernandez A.A., Nagy M.	Sexually selected vocalizations of neotropical bats	2016	Sociality in Bats
scopus	Johansson C.L., Bellwood D.R., Depczynski M.	The importance of live coral for small-sized herbivorous reef fishes in physically challenging environments	2012	Marine and Freshwater Research
scopus	Wilkinson E.B., Feener Jr. D.H.	Exploitative competition and risk of parasitism in two host ant species: The roles of habitat complexity, body size, and behavioral dominance	2012	Psyche (London)
scopus	Chong C.-S., Hoffmann A.A., Thomson L.J.	Local-scale spatial dynamics of ants in a temperate agroecosystem	2011	Austral Ecology
scopus	Robertsen G., Kvingedal E., Einum S.	Is there genetic variation in the response to competition intensity in juvenile brown trout Salmo trutta?	2011	Journal of Fish Biology
scopus	Maldonado-Chaparro A., Palomino P.S.	Seasonal spatial distribution patterns of a capybara (Hydrochoerus hydrochaeris) population in the flooded savannas of Colombia [Patrón de ditribución espacio-temporal de una población de capibaras (Hydrochoerus hydrochaeris) en las sabanas inundables de Colombia]	2010	Mastozoologia Neotropical
scopus	Dufour C.M., Engels N.M., Burns C.W.	Distribution, substrate preference and habitat enhancement of the isopod Austridotea lacustris in Tomahawk Lagoon, Otago, New Zealand	2007	New Zealand Journal of Marine and Freshwater Research
scopus	Bae K.P., Yong S.L., Seok S.P.	Calculation of search volume on cruise-searching planktivorous fish in foraging model	2007	Journal of Environmental Biology
scopus	Lang B.K., Kelt D.A., Shuster S.M.	The role of controlled propagation on an endangered species: Demographic effects of habitat heterogeneity among captive and native populations of the Socorro isopod (Crustacea: Flabellifera)	2006	Biodiversity and Conservation
scopus	Li L., Wang G.	The ideal free distribution of clonal plant's ramets among patches in a heterogeneous environment	2006	Bulletin of Mathematical Biology
scopus	Xiao K., Yu D., Wang J., Xiong W.	Clonal plasticity of vallisneria spiralis in response to substrate heterogeneity	2006	Journal of Freshwater Ecology
scopus	Mikheev V.N.	Individual and cooperative food searching tactics in young fish	2005	Zoologicheskii Zhurnal
scopus	Guichard F.	Competition landscapes: Scaling up local biotic and abiotic processes in heterogeneous environments	2004	Theoretical Population Biology
scopus	Robinson B.A.	Habitat heterogeneity and tube-dwelling behavior of larval chironomidae: Implications for prey vulnerablilty	2000	Journal of Freshwater Ecology
[truncated: 150 more rows]

## Sheet: unique papers
database	Authors	Title	Year	Source title	Abstract
scopus	Ritchie E.G., Johnson C.N.	Predator interactions, mesopredator release and biodiversity conservation	2009	Ecology Letters	There is growing recognition of the important roles played by predators in regulating ecosystems and sustaining biodiversity. Much attention has focused on the consequences of predator-regulation of herbivore populations, and associated trophic cascades. However apex predators may also control smaller 'mesopredators' through intraguild interactions. Removal of apex predators can result in changes…			a review
scopus	Shigesada N., Kawasaki K., Teramoto E.	Spatial segregation of interacting species	1979	Journal of Theoretical Biology	The distributional pattern formation of the populations of two competitive species in heterogeneous environments is analyzed. In the mathematical formulation, a non-linear dispersive force due to mutual interferences of individuals and an environmental potential function are introduced as a behavioral version of Morisita's phenomenological theory of "Environmental density". Mathematical analyses …
scopus	Savino J.F., Stein R.A.	Predator-prey interaction between largemouth bass and bluegills as influenced by simulated, submersed vegetation	1982	Transactions of the American Fisheries Society	Data from the literature suggest that predatory success declines as habitat complexity increases. To explain this phenomenon, we studied the predator-prey interaction between largemouth bass Micropterus salmoides and bluegills Lepomis macrochirus in four laboratory pools (2.4-3.0 m diameter, 0.7 m deep), each with a different density (0, 50, 250, 1, 000 stems/m2) of artificial plant stems. Behavi…
scopus	Langellotto G.A., Denno R.F.	Responses of invertebrate natural enemies to complex-structured habitats: A meta-analytical synthesis	2004	Oecologia	The structural complexity of habitats has been espoused as an important factor influencing natural-enemy abundance and food-web dynamics in invertebrate-based communities, but a rigorous synthesis of published studies has not heretofore been conducted. We performed a meta-analytical synthesis of the density response of natural enemies (invertebrate predators and parasitoids) to experimental incre…
scopus	Blackburn T.M., Essl F., Evans T., Hulme P.E., Jeschke J.M., Kühn I., Kumschick S., Marková Z., Mrugała A., Nentwig W., Pergl J., Pyšek P., Rabitsch W., Ricciardi A., Richardson D.M., Sendek A., Vilà M., Wilson J.R.U., Winter M., Genovesi P., Bacher S.	A Unified Classification of Alien Species Based on the Magnitude of their Environmental Impacts	2014	PLoS Biology	Species moved by human activities beyond the limits of their native geographic ranges into areas in which they do not naturally occur (termed aliens) can cause a broad range of significant changes to recipient ecosystems; however, their impacts vary greatly across species and the ecosystems into which they are introduced. There is therefore a critical need for a standardised method to evaluate, c…
scopus	Graham N.A.J., Nash K.L.	The importance of structural complexity in coral reef ecosystems	2013	Coral Reefs	The importance of structural complexity in coral reefs has come to the fore with the global degradation of reef condition; however, the limited scale and replication of many studies have restricted our understanding of the role of complexity in the ecosystem. We qualitatively and quantitatively (where sufficient standardised data were available) assess the literature regarding the role of structu…	a meta analysis with the commonly used measurement of complexity
scopus	Diehl S.	Foraging efficiency of three freshwater fishes: effects of structural complexity and light	1988	Oikos	The effects of submerged macrophytes and light on the foraging behaviour and capture rate of perch Perca fluviatilis, bream Abramis brama and roach Rutilus rutilus, were studied. Attack frequency and number of captured chironomid larvae decreased for all species with increasing complexity of the artificial vegetation. Perch was, however, less affected by vegetation density. Capture efficiency of …
scopus	Kaiser M.J., Collie J.S., Hall S.J., Jennings S., Poiner I.R.	Modification of marine habitats by trawling activities: Prognosis and solutions	2002	Fish and Fisheries	Fishing affects the seabed habitat worldwide on the continental shelf. These impacts are patchily distributed according to the spatial and temporal variation in fishing effort that results from fishers' behaviour. As a consequence, the frequency and intensity of fishing disturbance varies among different habitat types. Different fishing methodologies vary in the degree to which they affect the se…
scopus	Uetz G.W.	Habitat structure and spider foraging	1991	Habitat structure	Discusses a set of relationships between spiders and habitat structure, noting the diversity of spider communities that may be associated with habitat complexity. Particular attention is paid to leaf litter structure and spider courtship behaviour, and to how colonial web-building spiders use the web as a habitat structure. Spiders appear to use structures in their environment as cues to habitat …
scopus	Relyea R.A.	Costs of phenotypic plasticity	2002	American Naturalist	Phenotypically plastic organisms display alternative phenotypes in different environments. It is widely appreciated that possessing alternative phenotypes can affect fitness. However, some investigators have suggested that simply carrying the ability to be plastic could also affect fitness. Evolutionary models suggest that high costs of plasticity could constrain the evolution of optimal phenotyp…
scopus	Garcia De Leaniz C., Fleming I.A., Einum S., Verspoor E., Jordan W.C., Consuegra S., Aubin-Horth N., Lajus D., Letcher B.H., Youngson A.F., Webb J.H., Vøllestad L.A., Villanueva B., Ferguson A., Quinn T.P.	A critical review of adaptive genetic variation in Atlantic salmon: Implications for conservation	2007	Biological Reviews	Here we critically review the scale and extent of adaptive genetic variation in Atlantic salmon (Salmo salar L.), an important model system in evolutionary and conservation biology that provides fundamental insights into population persistence, adaptive response and the effects of anthropogenic change. We consider the process of adaptation as the end product of natural selection, one that can bes…
scopus	Savino J.F., Stein R.A.	Behavioural interactions between fish predators and their prey: effects of plant density	1989	Animal Behaviour	Prey-specific anti-predatory behaviour under different degrees of structural complexity determines foraging success of predators. The behaviour of piscivorous fish (largemouth bass, Micropterus salmoides, and northern pike, Esox lucius) and their prey (bluegills, Lepomis macrochirus, and fathead minnows, Pimephales promelas) were quantified in 60-min experiments in laboratory pools (2·4 m in diam…
scopus	Turchin P.	Translating foraging movements in heterogeneous environments into the spatial distribution of foragers	1991	Ecology	Uses data on movement tracks of Euphydryas anicia females to calculate butterfly residence indices in host-plant patches vs. nonhost environment. The predicted distribution of butterflies among host and nonhost areas differed by only 16% from the actual distribution, as documented by an independent data set. The model was also applied to data from 3 studies on insect movement and spatial distribu…
scopus	Johnson A.R., Wiens J.A., Milne B.T., Crist T.O.	Animal movements and population dynamics in heterogeneous landscapes	1992	Landscape Ecology	Organisms respond to environmental heterogeneity at different scales and in different ways. These differences are consequences of how the movement characteristics of animals-their movement rates, directionality, turning frequencies, and turning angles-interact with patch and boundary features in landscape mosaics. The interactions of movement patterns with landscape features in turn produce spati…
scopus	Grabowski J.H.	Habitat complexity disrupts predator-prey interactions but not the trophic cascade on oyster reefs	2004	Ecology	Despite recognition of the significance of both food web interactions and habitat complexity in community dynamics, current ecological theory rarely couples these two processes. Experimental manipulations of the abundance of the two predators in an oyster-reef trophic cascade, and the structural complexity provided by reefs of living oysters, demonstrated that enhanced habitat complexity weakened…
scopus	Durant S.M.	Competition refuges and coexistence: An example from Serengeti carnivores	1998	Journal of Animal Ecology	1. In the last two decades predator - prey models have shown that 'refuges', in which prey can seek respite from predation, are crucial for the persistence of prey and predator. This concept is equally applicable to interspecific competition and, in a heterogeneous environment, species with low competitive ability should seek out 'competition refuges' where competition is reduced. 2. Cheetahs hav…
scopus	Kotler B.P., Brown J.S.	Environmental heterogeneity and the coexistence of desert rodents	1988	Annual review of ecology and systematics. Vol. 19	Outlines salient propoerties of the desert environment and their rodent communities. Paying particular attention to the carnivorous heteromyids of the North American deserts and the gerbilline rodents of the Middle East, the review considers optimal foraging (including diet and patch use) and the behaviour that this engenders. Several mechanisms of coexistence may operate simultaneously, eg resou…
scopus	Warfe D.M., Barmuta L.A.	Habitat structural complexity mediates the foraging success of multiple predator species	2004	Oecologia	We investigated the role of freshwater macrophytes as refuge by testing the hypothesis that predators capture fewer prey in more dense and structurally complex habitats. We also tested the hypothesis that habitat structure not only affects the prey-capture success of a single predator in isolation, but also the effectiveness of two predators combined, particularly if it mediates interactions betw…
scopus	Mumby P.J.	The impact of exploiting grazers (Scaridae) on the dynamics of Caribbean coral reefs	2006	Ecological Applications	Coral reefs provide a number of ecosystem services including coastal defense from storms, the generation of building materials, and fisheries. It is increasingly clear that the management of reef resources requires an ecosystem approach in which extractive activities are weighed against the needs of the ecosystem and its functions rather than solely those of the fishery. Here, I use a spatially e…
scopus	Beddington J.R., Free C.A., Lawton J.H.	Characteristics of successful natural enemies in models of biological control of insect pests	1978	Nature	Biological control of insect pests is characterised by a persistent, strong reduction in the pest population following the introduction of a natural enemy. Analysis of mathematical models suggests that differential exploitation of patches of the pest in a spatially heterogeneous environment provides the most likely mechanism to account for known successes. © 1978 Nature Publishing Group.
scopus	Kéfi S., Berlow E.L., Wieters E.A., Navarrete S.A., Petchey O.L., Wood S.A., Boit A., Joppa L.N., Lafferty K.D., Williams R.J., Martinez N.D., Menge B.A., Blanchette C.A., Iles A.C., Brose U.	More than a meal... integrating non-feeding interactions into food webs	2012	Ecology Letters	Organisms eating each other are only one of many types of well documented and important interactions among species. Other such types include habitat modification, predator interference and facilitation. However, ecological network research has been typically limited to either pure food webs or to networks of only a few (<3) interaction types. The great diversity of non-trophic interactions observ…
scopus	Power M.E.	Habitat heterogeneity and the functional significance of fish in river food webs	1992	Ecology	Predation by roach Hesperoleucas symmetricus and steelhead Oncorhynchus mykiss produced strong cascading effects on biota associated with boulder-bedrock substrates in pools of a N California river, but not on gravel-dwelling biota. Enclosure-exclosure experiments in the South Fork Eel River showed that fish, by suppressing densities of damselfly nymphs and other small predators, released algivor…
scopus	Meerhoff M., Iglesias C., De Mello F.T., Clemente J.M., Jensen E., Lauridsen T.L., Jeppesen E.	Effects of habitat complexity on community structure and predator avoidance behaviour of littoral zooplankton in temperate versus subtropical shallow lakes	2007	Freshwater Biology	1. Structural complexity may stabilise predator-prey interactions and affect the outcome of trophic cascades by providing prey refuges. In deep lakes, vulnerable zooplankton move vertically to avoid fish predation. In contrast, submerged plants often provide a diel refuge against fish predation for large-bodied zooplankton in shallow temperate lakes, with consequences for the whole ecosystem. 2. …
scopus	Boddy L.	Saprotrophic cord-forming fungi: Meeting the challenge of heterogeneous environments	1999	Mycologia	Many saprotrophic fungi, especially basidiomycetes, which are able to grow out of the substratum that they are colonizing in search of new resources (i.e., nonresource-unit-restricted fungi) form mycelial cords, which are aggregations of predominantly parallel, longitudinally aligned hyphae. These cords often form extensive, long-lived systems which interconnect discrete nutrient resources, e.g. …
scopus	Almany G.R.	Does increased habitat complexity reduce predation and competition in coral reef fish assemblages?	2004	Oikos	Greater habitat complexity is often associated with a greater abundance and diversity of organisms. High complexity habitats may reduce predation and competition, thereby allowing more individuals to occupy a given area. Using 16 spatially isolated reefs in the Bahamas, I tested whether increased habitat complexity reduced the negative effects of resident predators and competitors on recruitment …
scopus	Anderson T.W.	Predator responses, prey refuges, and density-dependent mortality of a marine fish	2001	Ecology	Detection of density dependence in animal populations is a primary goal of population ecology, and the processes causing density dependence play a major role in population regulation. Predation can strongly regulate populations by populational and behavioral responses of predators to their prey. Here I evaluate the existence and strength of density-dependent mortality in local populations of a re…
scopus	Pascual M.	Diffusion-induced chaos in a spatial predator-prey system	1993	Proceedings of the Royal Society B: Biological Sciences	A continuous predator-prey model in which both species diffuse along a spatial gradient is shown to exhibit temporal chaos at a fixed point in space. The model incorporates a nonlinear functional response of the predator and a logistic growth of the prey; the intrinsic growth rate of the prey varies linearly with space. Numerical results demonstrate that low diffusion values drive an otherwise pe…
scopus	Almany G.R.	Differential effects of habitat complexity, predators and competitors on abundance of juvenile and adult coral reef fishes	2004	Oecologia	Greater structural complexity is often associated with greater abundance and diversity, perhaps because high complexity habitats reduce predation and competition. Using 16 spatially isolated live-coral reefs in the Bahamas, I examined how abundance of juvenile (recruit) and adult (non-recruit) fishes was affected by two factors: (1) structural habitat complexity and (2) the presence of predators …
scopus	Baumont R., Prache S., Meuret M., Morand-Fehr P.	How forage characteristics influence behaviour and intake in small ruminants: A review	2000	Livestock Production Science	Small ruminant production systems vary widely, from high producing dairy goats to suckling ewes on rangelands. However, in all environments feed characteristics influence animals' motivation to eat, dietary choices and ultimately nutrient intake. This review highlights the common feed factors that influence feeding behaviour and intake, although their expression and consequences depend on the env…
scopus	Berger J.	Pregnancy incentives, predation constraints and habitat shifts: experimental and field evidence for wild bighorn sheep	1991	Animal Behaviour	Behavioural and ecological consequences of pregnancy in a medium-sized herbivore were examined by testing the hypothesis that pregnant females should move to areas that maximize nutrient intake once the demands of gestation are high, even at the risk of increased predation. Observational and experimental data were contrasted for six populations of bighorn sheep, Ovis canadensis, living in heterog…
scopus	Karban R.	Plant behaviour and communication	2008	Ecology Letters	Plant behaviours are defined as rapid morphological or physiological responses to events, relative to the lifetime of an individual. Since Darwin, biologists have been aware that plants behave but it has been an underappreciated phenomenon. The best studied plant behaviours involve foraging for light, nutrients, and water by placing organs where they can most efficiently harvest these resources. …
scopus	Losey J.E., Denno R.F.	The escape response of pea aphids to foliar-foraging predators: Factors affecting dropping behaviour	1998	Ecological Entomology	1. The effects of predator species, aphid density, aphid age, diel period, and habitat complexity on the dropping behaviour of the pea aphid Acyrthosiphon pisum were assessed in a series of laboratory and field-cage experiments. 2. The presence of foliar-foraging predators significantly increased the proportion of aphids that dropped from alfalfa plants. In the absence of predators, less than 7% …
scopus	Fransen B., De Kroon H., Berendse F.	Soil nutrient heterogeneity alters competition between two perennial grass species	2001	Ecology	Differences in root foraging behavior between species have been well documented, but the effects of these differences on belowground competitive ability are only beginning to be studied. Here we report the results of a competition experiment in homogeneous and heterogeneous soils between two species that differ in their ability to acquire nutrients from patchy environments. The perennial grasses …
scopus	Relyea R.A.	Getting out alive: How predators affect the decision to metamorphose	2007	Oecologia	Metamorphosis has intrigued biologists for a long time as an extreme form of complex life cycles that are ubiquitous in animals. While investigated from a variety of perspectives, the ecological focus has been on identifying and understanding the ecological factors that affect an individual's decision on when, and at what size, to metamorphose. Predation is a major factor that affects metamorphic…
scopus	Coen L.D., Heck Jr K.L., Abele L.G.	Experiments on competition and predation among shrimps of seagrass meadows.	1981	Ecology	Experiments using Palaemonetes vulgaris and Palaemon floridanus in Apalachee Bay, Florida, included microhabitat association and behavioral interactions. Predator-prey relationships, as they apply to habitat complexity and interspecific interactions, were also examined using the pinfish Lagodon rhomboides, a natural predator. Pt. vulgaris individuals were excluded from experimental habitats by P.…
[truncated: 1,458 more rows]

## Sheet: exclude abstract
database	Authors	Title	Year	Source title	Abstract	Excluded_code
[truncated: 1,121 more rows]

## Sheet: keep abstract
database	Authors	Title	Year	Source title	Abstract
[truncated: 372 more rows]

[truncated: 2 more sheets: exclude fulltext, keep fulltext]
