# Supplementary material for: Reduced predation pressure as a potential driver of prey diversity and abundance in complex habitats
Source: NPJ Biodivers. 2023 Jan 6;2:1. doi: 10.1038/s44185-022-00007-x (PMC11332019; doi:10.1038/s44185-022-00007-x)
Supplement: Supplementary file 2 — Supplementary Data 2 [file 44185_2022_7_MOESM2_ESM.xlsx]

## Sheet: Sheet1
platform	StudyID	Authors	Title	Year	Source	predator_species	predator_mode	mode_source	Note
scopus	7	Alexander M.E., Dick J.T.A., O'Connor N.E.	Trait-mediated indirect interactions in a marine intertidal system as quantified by functional responses	2013	Oikos	Echinogammarus marinus	active	this
scopus	8	Almany G.R.	Does increased habitat complexity reduce predation and competition in coral reef fish assemblages?	2004	Oikos	Cephalopholis cruentata, C. fulv, Epinephelus striatu, Serranus tigrinu, Rypticus bistrispinus, Gymnothorax moring, G. viciou	ambush	this
scopus	9	Almany G.R.	Differential effects of habitat complexity, predators and competitors on abundance of juvenile and adult coral reef fishes	2004	Oecologia	Cephalopholis cruentata, C. fulv, Epinephelus striatu, Serranus tigrinu, Rypticus bistrispinus, Gymnothorax moring, G. viciou	ambush	this
scopus	11	Amaral D.S.S.L., Venzon M., Perez A.L., Schmidt J.M., Harwood J.D.	Coccinellid interactions mediated by vegetation heterogeneity	2015	Entomologia Experimentalis et Applicata	Harmonia axyridis	active	this
scopus	12	Anderson T.L., Semlitsch R.D.	Top predators and habitat complexity alter an intraguild predation module in pond communities	2016	Journal of Animal Ecology	Gambusia holbrooki	active	this
scopus	12	Anderson T.L., Semlitsch R.D.	Top predators and habitat complexity alter an intraguild predation module in pond communities	2016	Journal of Animal Ecology	Anax spp.	ambush	this
scopus	12	Anderson T.L., Semlitsch R.D.	Top predators and habitat complexity alter an intraguild predation module in pond communities	2016	Journal of Animal Ecology	Notophthalmus v. louisianensis	active	this
scopus	12	Anderson T.L., Semlitsch R.D.	Top predators and habitat complexity alter an intraguild predation module in pond communities	2016	Journal of Animal Ecology	Anax spp. and Notophthalmus v. louisianensis	both	this
scopus	12	Anderson T.L., Semlitsch R.D.	Top predators and habitat complexity alter an intraguild predation module in pond communities	2016	Journal of Animal Ecology	Anax spp. and Notophthalmus v. louisianensis and Gambusia holbrooki	both	this
scopus	12	Anderson T.L., Semlitsch R.D.	Top predators and habitat complexity alter an intraguild predation module in pond communities	2016	Journal of Animal Ecology	Ambystoma annulatum	active	Luttbeg et al. (2020)	to genus level
scopus	12	Anderson T.L., Semlitsch R.D.	Top predators and habitat complexity alter an intraguild predation module in pond communities	2016	Journal of Animal Ecology	Ambystoma annulatum and Gambusia holbrooki	active	Luttbeg et al. (2020) and this	Ambystoma to genus level
scopus	12	Anderson T.L., Semlitsch R.D.	Top predators and habitat complexity alter an intraguild predation module in pond communities	2016	Journal of Animal Ecology	Ambystoma annulatum and Anax spp.	both	Luttbeg et al. (2020) and this	Ambystoma to genus level
scopus	12	Anderson T.L., Semlitsch R.D.	Top predators and habitat complexity alter an intraguild predation module in pond communities	2016	Journal of Animal Ecology	Ambystoma annulatum and Notophthalmus v. louisianensis	active	Luttbeg et al. (2020) and this	Ambystoma to genus level
scopus	12	Anderson T.L., Semlitsch R.D.	Top predators and habitat complexity alter an intraguild predation module in pond communities	2016	Journal of Animal Ecology	Ambystoma annulatum and Anax spp. and Notophthalmus v. louisianensis	both	Luttbeg et al. (2020) and this	Ambystoma to genus level
scopus	12	Anderson T.L., Semlitsch R.D.	Top predators and habitat complexity alter an intraguild predation module in pond communities	2016	Journal of Animal Ecology	Ambystoma annulatum and Anax spp. and Notophthalmus v. louisianensis and Gambusia holbrooki	both	Luttbeg et al. (2020) and this	Ambystoma to genus level
scopus	13	Anderson T.W.	Predator responses, prey refuges, and density-dependent mortality of a marine fish	2001	Ecology	Paralabrax clathratus	active	Allen et al. (1995)	to genus level
scopus	44	Brothers C.A., Blakeslee A.M.H.	Alien vs predator play hide and seek: How habitat complexity alters parasite mediated host survival	2021	Journal of Experimental Marine Biology and Ecology	Panopeus herbstii and Menippe mercenaria	mixed and active	Silliman et al (2004) and wong et al (2010)
scopus	52	Carr L.A., Boyer K.E.	Variation at multiple trophic levels mediates a novel seagrass-grazer interaction	2014	Marine Ecology Progress Series	Cymatogaster aggregat	active	this
scopus	73	Czarnecka M., Kakareko T., Jermacz Ł., Pawlak R., Kobak J.	Combined effects of nocturnal exposure to artificial light and habitat complexity on fish foraging	2019	Science of the Total Environment	Perca fluviatilis	active	Preisser et al. (2007)
scopus	114	Grabowski J.H.	Habitat complexity disrupts predator-prey interactions but not the trophic cascade on oyster reefs	2004	Ecology	Opsanus tau	ambush	Belgrad and Griffen (2016)
scopus	114	Grabowski J.H.	Habitat complexity disrupts predator-prey interactions but not the trophic cascade on oyster reefs	2004	Ecology	Panopeus herbstii	mixed	Silliman et al (2004)
scopus	115	Grabowski J.H., Hughes A.R., Kimbro D.L.	Habitat complexity influences cascading effects of multiple predators	2008	Ecology	Panopeus herbstii	mixed	Silliman et al (2004)
scopus	115	Grabowski J.H., Hughes A.R., Kimbro D.L.	Habitat complexity influences cascading effects of multiple predators	2008	Ecology	Callinectes sapidus	active	Belgrad and Griffen (2016)
scopus	115	Grabowski J.H., Hughes A.R., Kimbro D.L.	Habitat complexity influences cascading effects of multiple predators	2008	Ecology	Panopeus herbstii and Callinectes sapidus	mixed and active	Silliman et al (2004) and Belgrad and Griffen (2016)
scopus	138	Johnson D.W.	Predation, habitat complexity, and variation in density-dependent mortality of temperate reef fishes	2006	Ecology	Sebastes paucispinus and S. serranoides	ambush	Larson(1980)	genus
scopus	124	Hauzy C., Tully T., Spataro T., Paul G., Arditi R.	Spatial heterogeneity and functional response: An experiment in microcosms with varying obstacle densities	2010	Oecologia	Pergamasus crassipes	active	this
scopus	191	Michel M.J., Adams M.M.	Differential effects of structural complexity on predator foraging behavior	2009	Behavioral Ecology	Dytiscus spp	mixed	this
scopus	191	Michel M.J., Adams M.M.	Differential effects of structural complexity on predator foraging behavior	2009	Behavioral Ecology	Anax junius	ambush	this
scopus	130	Horinouchi M., Mizuno N., Jo Y., Fujita M., Sano M., Suzuki Y.	Seagrass habitat complexity does not always decrease foraging efficiencies of piscivorous fishes	2009	Marine Ecology Progress Series	Pseudoblennius cottoide	ambush	this
scopus	130	Horinouchi M., Mizuno N., Jo Y., Fujita M., Sano M., Suzuki Y.	Seagrass habitat complexity does not always decrease foraging efficiencies of piscivorous fishes	2009	Marine Ecology Progress Series	Scombrops boops	active	this
scopus	131	Hovel K.A., Warneke A.M., Virtue-Hilborn S.P., Sanchez A.E.	Mesopredator foraging success in eelgrass (Zostera marina L.): Relative effects of epiphytes, shoot density, and prey abundance	2016	Journal of Experimental Marine Biology and Ecology	Heterostichus rostratus	active	this
scopus	70	Corona A., Soto L.A., Sánchez A.J.	Epibenthic amphipod abundance and predation efficiency of the pink shrimp Farfantepenaeus duorarum (Burkenroad, 1939) in habitats with different physical complexity in a tropical estuarine system	2000	Journal of Experimental Marine Biology and Ecology	Farfantepenaeus duorarum	active	Ogburn et al. (2013)
scopus	195	Miyashita L.K., Paul Richardson J., Emmett Duffy J.	Effects of predator richness and habitat heterogeneity on prey suppression in an estuarine food chain	2016	Marine Ecology Progress Series	Crangon septemspinosa	active	Bertram and Leggett (1994)
scopus	195	Miyashita L.K., Paul Richardson J., Emmett Duffy J.	Effects of predator richness and habitat heterogeneity on prey suppression in an estuarine food chain	2016	Marine Ecology Progress Series	Palaemonetes pugio	ambush	this
scopus	195	Miyashita L.K., Paul Richardson J., Emmett Duffy J.	Effects of predator richness and habitat heterogeneity on prey suppression in an estuarine food chain	2016	Marine Ecology Progress Series	Callinectes sapidus	active	Belgrad and Griffen (2016)
scopus	195	Miyashita L.K., Paul Richardson J., Emmett Duffy J.	Effects of predator richness and habitat heterogeneity on prey suppression in an estuarine food chain	2016	Marine Ecology Progress Series	Crangon septemspinosa and Palaemonetes pugio and Callinectes sapidus	both	Belgrad and Griffen (2016) and Bertram and Leggett (1994) and this
scopus	195	Miyashita L.K., Paul Richardson J., Emmett Duffy J.	Effects of predator richness and habitat heterogeneity on prey suppression in an estuarine food chain	2016	Marine Ecology Progress Series	Crangon septemspinosa and Palaemonetes pugio and Callinectes sapidus	both	Belgrad and Griffen (2016) and Bertram and Leggett (1994) and this
scopus	218	Pirtle J.L., Eckert G.L., Stoner A.W.	Habitat structure influences the survival and predator-prey interactions of early juvenile red king crab Paralithodes camtschaticus	2012	Marine Ecology Progress Series	Gadus macrocephalus	active	this
scopus	218	Pirtle J.L., Eckert G.L., Stoner A.W.	Habitat structure influences the survival and predator-prey interactions of early juvenile red king crab Paralithodes camtschaticus	2012	Marine Ecology Progress Series	small sculpin (Cottidae) (Genus Artedius, Clinocottus, or Oligocottus), Alaska ronquil Bathymaster caeruleofasciatus, and sunflower star	NA	NA
scopus	249	Santos A.F.G.N., García-Berthou E., Hayashi C., Santos L.N.	When habitat complexity increases predation risk: Experiments with invasive and neotropical native fishes	2013	Marine and Freshwater Research	Salminus brasiliensis	mixed	this
scopus	245	Rypstra A.L., Schmidt J.M., Reif B.D., DeVito J., Persons M.H.	Tradeoffs involved in site selection and foraging in a wolf spider: Effects of substrate structure and predation risk	2007	Oikos	Pardosa milvina	active	this
scopus	245	Rypstra A.L., Schmidt J.M., Reif B.D., DeVito J., Persons M.H.	Tradeoffs involved in site selection and foraging in a wolf spider: Effects of substrate structure and predation risk	2007	Oikos	Pardosa milvina and Hogna helluo	both	this and Persons et al 2001
scopus	245	Rypstra A.L., Schmidt J.M., Reif B.D., DeVito J., Persons M.H.	Tradeoffs involved in site selection and foraging in a wolf spider: Effects of substrate structure and predation risk	2007	Oikos	Hogna helluo	ambush	Preisser et al. (2007)
scopus	244	Ryer C.H., Stoner A.W., Titgen R.H.	Behavioral mechanisms underlying the refuge value of benthic habitat structure for two flatfishes with differing anti-predator strategies	2004	Marine Ecology Progress Series	Hippoglossus stenolepis	mixed	this and Pirtle et al. (2012)
scopus	230	Ren Y., Xie D., Li B., Liu Y., Hu S., Liu H., Shi Y., Zhu S.	Influence of water temperature, habitat complexity and light on the predatory performance of the dark sleeper Odontobutis potamophila (Günther, 1861)	2020	Journal of Freshwater Ecology	Odontobutis potamophila	ambush	this
scopus	268	Siddon C.E., Witman J.D.	Behavioral indirect interactions: Multiple predator effects and prey switching in the rocky subtidal	2004	Ecology	Cancer borealis	active	this and Leland (2002)
scopus	268	Siddon C.E., Witman J.D.	Behavioral indirect interactions: Multiple predator effects and prey switching in the rocky subtidal	2004	Ecology	Homarus americanus	active	McMahan and Grabowski (2019)
scopus	268	Siddon C.E., Witman J.D.	Behavioral indirect interactions: Multiple predator effects and prey switching in the rocky subtidal	2004	Ecology	Cancer borealis and Homarus americanus	active	this and McMahan and Grabowski (2019)
scopus	88	Dunn R.P., Altieri A.H., Miller K., Yeager M.E., Hovel K.A.	Coral identity and structural complexity drive habitat associations and demographic processes for an increasingly important Caribbean herbivore	2017	Marine Ecology Progress Series	multiple Echinometra viridis predator species	NA	NA
scopus	97	Ferner M.C., Smee D.L., Weissburg M.J.	Habitat complexity alters lethal and non-lethal olfactory interactions between predators and prey	2009	Marine Ecology Progress Series	Busycon spp.	active	this
scopus	273	Srivastava D.S.	Habitat structure, trophic structure and ecosystem function: Interactive effects in a bromeliad-insect community	2006	Oecologia	Mecistogaster modesta	ambush	this
scopus	98	Finke D.L., Denno R.F.	Spatial refuge from intraguild predation: Implications for prey suppression and trophic cascades	2006	Oecologia	Pardosa littoralis	active	Wimp et al. (2013)
scopus	149	Klecka J., Boukal D.S.	The effect of habitat structure on prey mortality depends on predator and prey microhabitat use	2014	Oecologia	Libellula depressa	ambush	Jeschke and Tollrian (2007)
scopus	149	Klecka J., Boukal D.S.	The effect of habitat structure on prey mortality depends on predator and prey microhabitat use	2014	Oecologia	Notonecta glauca	active	Preisser et al. (2007)
scopus	149	Klecka J., Boukal D.S.	The effect of habitat structure on prey mortality depends on predator and prey microhabitat use	2014	Oecologia	Hydroglyphus geminus	undetermined	NA
scopus	149	Klecka J., Boukal D.S.	The effect of habitat structure on prey mortality depends on predator and prey microhabitat use	2014	Oecologia	Laccophilus minutus	undetermined	NA
scopus	149	Klecka J., Boukal D.S.	The effect of habitat structure on prey mortality depends on predator and prey microhabitat use	2014	Oecologia	Chaoborus sp.	ambush	Swift and Fedorenko (1975)
scopus	149	Klecka J., Boukal D.S.	The effect of habitat structure on prey mortality depends on predator and prey microhabitat use	2014	Oecologia	Coenagrion sp.	ambush	this
scopus	149	Klecka J., Boukal D.S.	The effect of habitat structure on prey mortality depends on predator and prey microhabitat use	2014	Oecologia	Platycnemis pennipes	ambush	this
scopus	149	Klecka J., Boukal D.S.	The effect of habitat structure on prey mortality depends on predator and prey microhabitat use	2014	Oecologia	Sympetrum sanguineum	ambush	this
scopus	149	Klecka J., Boukal D.S.	The effect of habitat structure on prey mortality depends on predator and prey microhabitat use	2014	Oecologia	Potamonectes canaliculatus	undetermined	NA
scopus	154	L. James P., L. Heck Jr. K.	The effects of habitat complexity and light intensity on ambush predation within a simulated seagrass habitat	1994	Journal of Experimental Marine Biology and Ecology	Hippocampus erectus	mixed	this
scopus	328	Yeager M.E., Hovel K.A.	Structural complexity and fish body size interactively affect habitat optimality	2017	Oecologia	Heterostichus rostratus	active	Ledbetter et al 2020
scopus	283	Stoner A.W.	Habitat-mediated survival of newly settled red king crab in the presence of a predatory fish: Role of habitat complexity and heterogeneity	2009	Journal of Experimental Marine Biology and Ecology	Hippoglossus stenolepis	mixed	Ryer et al. (2004) and Pirtle et al. (2012)
scopus	54	Carroll J.M., Jackson L.J., Peterson B.J.	The Effect of Increasing Habitat Complexity on Bay Scallop Survival in the Presence of Different Decapod Crustacean Predators	2015	Estuaries and Coasts	Carcinus maenas	active	Preisser et al. (2007)
scopus	54	Carroll J.M., Jackson L.J., Peterson B.J.	The Effect of Increasing Habitat Complexity on Bay Scallop Survival in the Presence of Different Decapod Crustacean Predators	2015	Estuaries and Coasts	Dyspanopeus sayi	active	Mistri (2004)
scopus	54	Carroll J.M., Jackson L.J., Peterson B.J.	The Effect of Increasing Habitat Complexity on Bay Scallop Survival in the Presence of Different Decapod Crustacean Predators	2015	Estuaries and Coasts	Carcinus sapidus	active	Preisser et al. (2007)	to genus level
scopus	54	Carroll J.M., Jackson L.J., Peterson B.J.	The Effect of Increasing Habitat Complexity on Bay Scallop Survival in the Presence of Different Decapod Crustacean Predators	2015	Estuaries and Coasts	Libinia spp.	active	Aldrich (1976) and Wicksten (1993)
scopus	72	Cuthbert R.N., Dick J.T.A., Callaghan A.	Interspecific variation, habitat complexity and ovipositional responses modulate the efficacy of cyclopoid copepods in disease vector control	2018	Biological Control	Macrocyclops albidus	undetermined	NA
scopus	78	DeBoom C.S., Wahl D.H.	Effects of Coarse Woody Habitat Complexity on Predator-Prey Interactions of Four Freshwater Fish Species	2013	Transactions of the American Fisheries Society	Micropterus salmoides	mixed	this
scopus	78	DeBoom C.S., Wahl D.H.	Effects of Coarse Woody Habitat Complexity on Predator-Prey Interactions of Four Freshwater Fish Species	2013	Transactions of the American Fisheries Society	Esox masquinongy	ambush	this
scopus	327	Yarnall A.H., Fodrie F.J.	Predation patterns across states of landscape fragmentation can shift with seasonal transitions	2020	Oecologia	multiple Callinectes sapidus predator species	NA	NA
scopus	292	Thompson K.A., Hill J.E., Nico L.G.	Eastern mosquitofish resists invasion by nonindigenous poeciliids through agonistic behaviors	2012	Biological Invasions	Gambusia holbrooki	active	this
scopus	333	Drolet D., Himmelman J.H., Rochette R.	Use of refuges by the ophiuroid Ophiopholis aculeata: Contrasting effects of substratum complexity on predation risk from two predators	2004	Marine Ecology Progress Series	multiple Ophiopholis aculeata predator species	NA	NA
scopus	333	Drolet D., Himmelman J.H., Rochette R.	Use of refuges by the ophiuroid Ophiopholis aculeata: Contrasting effects of substratum complexity on predation risk from two predators	2004	Marine Ecology Progress Series	Asterias vulgaris	active	Preisser et al. (2007)	to genus level
scopus	333	Drolet D., Himmelman J.H., Rochette R.	Use of refuges by the ophiuroid Ophiopholis aculeata: Contrasting effects of substratum complexity on predation risk from two predators	2004	Marine Ecology Progress Series	Strongylocentrotus droebachiensis	undetermined	NA
scopus	331	Mislan K.A.S., Babcock R.C.	Survival and behaviour of juvenile red rock lobster, Jasus edwardsii, on rocky reefs with varying predation pressure and habitat complexity	2008	Marine and Freshwater Research	multiple Jasus edwardsii predator species	NA	NA
scopus	234	Richardson J.M.L., Gunzburger M.S., Travis J.	Variation in predation pressure as a mechanism underlying differences in numerical abundance between populations of the poeciliid fish Heterandria formosa	2006	Oecologia	Lepomis gulosus	active	Landy and Travis (2015)
scopus	234	Richardson J.M.L., Gunzburger M.S., Travis J.	Variation in predation pressure as a mechanism underlying differences in numerical abundance between populations of the poeciliid fish Heterandria formosa	2006	Oecologia	Lepomis punctatus	active	Landy and Travis (2015)
scopus	232	Reynolds P.G., Cuddington K.	Effects of plant gross morphology on predator consumption rates	2012	Environmental Entomology	Harmonia axyridis	active	this
scopus	232	Reynolds P.G., Cuddington K.	Effects of plant gross morphology on predator consumption rates	2012	Environmental Entomology	Chrysoperla carnea	active	this and Bond (1983)
scopus	231	Renick V.C., Anderson T.W., Morgan S.G., Cherr G.N.	Interactive effects of pesticide exposure and habitat structure on behavior and predation of a marine larval fish	2015	Ecotoxicology	Gasterosteus aculeatus	active	this
scopus	265	Shoji J., Sakiyama K., Hori M., Yoshida G., Hamaguchi M.	Seagrass habitat reduces vulnerability of red sea bream Pagrus major juveniles to piscivorous fish predator	2007	Fisheries Science	Lateolabrax sp	active	this
scopus	286	Stunz G.W., Minello T.J.	Habitat-related predation on juvenile wild-caught and hatchery-reared red drum Sciaenops ocellatus (Linnaeus)	2001	Journal of Experimental Marine Biology and Ecology	Lagodon rhomboides	active	Spitzer et al (2000)
scopus	110	Glaspie C.N., Seitz R.D.	Habitat complexity and benthic predator-prey interactions in Chesapeake Bay	2018	PLoS ONE	multiple Mya arenaria predator species	NA	NA
scopus	110	Glaspie C.N., Seitz R.D.	Habitat complexity and benthic predator-prey interactions in Chesapeake Bay	2018	PLoS ONE	Callinectes sapidus	active	this
scopus	132	Humphries A.T., Peyre M.K., Decossas G.A.	The effect of structural complexity, prey density, and "predator-free space" on prey survivorship at created oyster reef mesocosms	2011	PLoS ONE	Sciaenops ocellatus	active	Dance and Rooker (2015)
scopus	223	Priyadarshana T., Asaeda T.	Swimming restricted foraging behavior of two zooplanktivorous fishes Pseudorasbora parva and Rasbora daniconius (Cyprinidae) in a simulated structured environment	2007	Environmental Biology of Fishes	Pseudorasbora parva	active	this
scopus	223	Priyadarshana T., Asaeda T.	Swimming restricted foraging behavior of two zooplanktivorous fishes Pseudorasbora parva and Rasbora daniconius (Cyprinidae) in a simulated structured environment	2007	Environmental Biology of Fishes	Rasbora daniconius	active	this
scopus	146	Kenyon R.A., Loneragan N.R., Hughes J.M.	Habitat type and light affect sheltering behaviour of juvenile tiger prawns (Penaeus esculentus Haswell) and success rates of their fish predators	1995	Journal of Experimental Marine Biology and Ecology	Psammoperca waigiensis	ambush	this
scopus	190	Michel M.J.	Phenotypic plasticity in complex environments: Effects of structural complexity on predator- and competitor-induced phenotypes of tadpoles of the wood frog, Rana sylvatica	2012	Biological Journal of the Linnean Society	Dytiscus spp	mixed	this
scopus	140	Jordan F.	Field and laboratory evaluation of habitat use by rainwater killifish (Lucania parva) in the St. Johns river estuary, Florida	2002	Estuaries	Micropterus salmoides	mixed	Savino and Stein (1989)
scopus	175	Macia A., Abrantes K.G.S., Paula J.	Thorn fish Terapon jarbua (Forskål) predation on juvenile white shrimp Penaeus indicus H. Milne Edwards and brown shrimp Metapenaeus monoceros (Fabricius): The effect of turbidity, prey density, substrate type and pneumatophore density	2003	Journal of Experimental Marine Biology and Ecology	Terapon jarbua	mixed	this
scopus	189	Menezes L.C.C.R., Rossi M.N., Godoy W.A.C.	The effect of refuge on Dermestes ater (Coleoptera: Dermestidae) predation on Musca domestica (Diptera: Muscidae): Refuge for prey or the predator?	2006	Journal of Insect Behavior	Dermestes ater	ambush	this
scopus	179	Manatunge J., Asaeda T., Priyadarshana T.	The influence of structural complexity on fish-zooplankton interactions: A study using artificial submerged macrophytes	2000	Environmental Biology of Fishes	Pseudorasbora parva	active	this
scopus	216	Petren K., Case T.J.	Habitat structure determines competition intensity and invasion success in gecko lizards	1998	Proceedings of the National Academy of Sciences of the United States of America	Hemidactylus frenatus	mixed	Cooper Jr (2005)
scopus	216	Petren K., Case T.J.	Habitat structure determines competition intensity and invasion success in gecko lizards	1998	Proceedings of the National Academy of Sciences of the United States of America	Lepidodactylus lugubris	mixed	Cooper Jr (2005)
scopus	250	Santos A.F.G.N., Santos L.N., García-Berthou E., Hayashi C.	Could native predators help to control invasive fishes? Microcosm experiments with the Neotropical characid, Brycon orbignyanus	2009	Ecology of Freshwater Fish	Brycon orbignyanus	mixed	this, Predator and prey behaviour paragraph result
scopus	255	Savino J.F., Stein R.A.	Behavioural interactions between fish predators and their prey: effects of plant density	1989	Animal Behaviour	Micropterus salmoides	mixed	this
scopus	255	Savino J.F., Stein R.A.	Behavioural interactions between fish predators and their prey: effects of plant density	1989	Animal Behaviour	Esox lucius	ambush	this
scopus	280	Stewart T.W., Gafford J.C., Miner J.G., Lowe R.L.	Dreissena-shell habitat and antipredator behavior: Combined effects on survivorship of snails co-occurring with molluscivorous fish	1999	Journal of the North American Benthological Society	Lepomis microlophus	active	Preisser et al. (2007)
scopus	203	Nelson W.G., Bonsdorff E.	Fish predation and habitat complexity: are complexity thresholds real?	1990	Journal of Experimental Marine Biology and Ecology	Perca fluviatilis	active	Preisser et al. (2007)
scopus	162	Legrand A., Barbosa P.	Plant Morphological Complexity Impacts Foraging Efficiency of Adult Coccinella septempunctata L. (Coleoptera: Coccinellidae)	2003	Environmental Entomology	Coccinella septempunctata	active	this
scopus	144	Keiser C.N., Ingley S.J., Toscano B.J., Scharf I., Pruitt J.N.	Habitat complexity dampens selection on prey activity level	2018	Ethology	Pisaster ochraceus	active	Paine (1976)
scopus	144	Keiser C.N., Ingley S.J., Toscano B.J., Scharf I., Pruitt J.N.	Habitat complexity dampens selection on prey activity level	2018	Ethology	Tigrosa helluo	ambush	Sitvarin and Rypstra (2014)
scopus	144	Keiser C.N., Ingley S.J., Toscano B.J., Scharf I., Pruitt J.N.	Habitat complexity dampens selection on prey activity level	2018	Ethology	Phidippus clarus	ambush	Edwards (1990)
scopus	183	Mayer C.M., Rudstam L.G., Mills E.L., Cardiff S.G., Bloom C.A.	Zebra mussels (dreissena polymorpha), habitat alteration, and yellow perch (perca flavescens) foraging: System-wide effects and behavioural mechanisms	2001	Canadian Journal of Fisheries and Aquatic Sciences	Perca flavescens	active	Preisser et al. (2007)	to genus level
scopus	200	Mullin S.J., Gutzke W.H.N.	The foraging ecology of the gray rat snake (Elaphe obsoleta spiloides). I. Influence of habitat structural complexity when searching for mammalian prey	1999	Herpetologica	Elaphe obsoleta spiloides	mixed	this
scopus	198	Mullin S.J., Cooper R.J.	The foraging ecology of the gray rat snake (Elaphe obsoleta spiloides). II. Influence of habitat structural complexity when searching for arboreal avian prey	2000	Amphibia Reptilia	Elaphe obsoleta spiloides	mixed	this
scopus	199	Mullin S.J., Cooper R.J., Gutzke W.H.N.	The foraging ecology of the gray rat snake (Elaphe obsoleta spiloides). III. Searching for different prey types in structurally varied habitats	1998	Canadian Journal of Zoology	Elaphe obsoleta spiloides	mixed	this
scopus	119	Grutters B.M.C., A.Pollux B.J., Verberk W.C.E.P., Bakker E.S.	Native and non-native plants provide similar refuge to invertebrate prey, but less than artificial plants	2015	PLoS ONE	Cyprinus carpio	active	this
scopus	119	Grutters B.M.C., A.Pollux B.J., Verberk W.C.E.P., Bakker E.S.	Native and non-native plants provide similar refuge to invertebrate prey, but less than artificial plants	2015	PLoS ONE	Anax imperator	ambush	this
scopus	254	Savino J.F., Stein R.A.	Predator-prey interaction between largemouth bass and bluegills as influenced by simulated, submersed vegetation	1982	Transactions of the American Fisheries Society	Micropterus salmoides	mixed	this
scopus	159	Ledbetter J.F., Hovel K.A.	Effects of a habitat-modifying eelgrass epibiont on predator success and epifaunal survival	2020	Journal of Experimental Marine Biology and Ecology	Heterostichus rostratus	active	this
wos	7	Aguirre, JD; McNaught, DC	Habitat complexity mediates predation of juvenile abalone by starfish	2013	MARINE ECOLOGY PROGRESS SERIES	multiple Haliotis iris predator species	NA	NA
wos	8	Alexander, ME; Dick, JTA; O'Connor, NE	Born to kill: Predatory functional responses of the littoral amphipod Echinogammarus marinus Leach throughout its life history	2013	JOURNAL OF EXPERIMENTAL MARINE BIOLOGY AND ECOLOGY	Echinogammarus marinus	active	this
wos	9	Davis, MJ; Purrenhage, JL; Boone, MD	Elucidating Predator-Prey Interactions Using Aquatic Microcosms: Complex Effects of a Crayfish Predator, Vegetation, and Atrazine on Tadpole Survival and Behavior	2012	JOURNAL OF HERPETOLOGY	Orconectes rusticus	active	Preisser et al. (2007)
wos	493	Morice, S; Pincebourde, S; Darboux, F; Kaiser, W; Casas, J	Predator-Prey Pursuit-Evasion Games in Structurally Complex Environments	2013	INTEGRATIVE AND COMPARATIVE BIOLOGY	Pardosa amentata and Pardosa lugubris	mixed	this
wos	459	Larranaga, N; Steingrimsson, SO	Shelter availability alters diel activity and space use in a stream fish	2015	BEHAVIORAL ECOLOGY	Salvelinus alpinus	mixed	this
wos	174	Corkum, LD; Cronin, DJ	Habitat complexity reduces aggression and enhances consumption in crayfish	2004	JOURNAL OF ETHOLOGY	Orconectes propinquus	active	Preisser et al. (2007)	to genus level
wos	175	Grabowski, JH; Powers, SP	Habitat complexity mitigates trophic transfer on oyster reefs	2004	MARINE ECOLOGY PROGRESS SERIES	Panopeus herbstii	mixed	Silliman et al (2004)
wos	247	Nystrom, P; Perez, JR	Crayfish predation on the common pond snail (Lymnaea stagnalis): the effect of habitat complexity and snail size on foraging efficiency	1998	HYDROBIOLOGIA	Pacifastacus leniusculus	active	Zu Ermgassen et al (2011)
wos	69	Gontijo, LM; Margolies, DC; Nechols, JR; Cloyd, RA	Plant architecture, prey distribution and predator release strategy interact to affect foraging efficiency of the predatory mite Phytoseiulus persimilis (Acari: Phytoseiidae) on cucumber	2010	BIOLOGICAL CONTROL	Phytoseiulus persimilis	active	Preisser et al. (2007)
wos	266	PERSSON, L; EKLOV, P	PREY REFUGES AFFECTING INTERACTIONS BETWEEN PISCIVOROUS PERCH AND JUVENILE PERCH AND ROACH	1995	ECOLOGY	Perca fluviatilis	active	Preisser et al. (2007)
wos	288	MATTILA, J	THE EFFECT OF HABITAT COMPLEXITY ON PREDATION EFFICIENCY OF PERCH PERCA-FLUVIATILIS L AND RUFFE GYMNOCEPHALUS-CERNUUS (L)	1992	JOURNAL OF EXPERIMENTAL MARINE BIOLOGY AND ECOLOGY	Gymnocephalus cernuus	active	this
wos	288	MATTILA, J	THE EFFECT OF HABITAT COMPLEXITY ON PREDATION EFFICIENCY OF PERCH PERCA-FLUVIATILIS L AND RUFFE GYMNOCEPHALUS-CERNUUS (L)	1992	JOURNAL OF EXPERIMENTAL MARINE BIOLOGY AND ECOLOGY	Perca fluviatilis	active	Preisser et al. (2007)
wos	113	Stuart-Smith, RD; Stuart-Smith, JF; White, RWG; Barmuta, LA	The impact of an introduced predator on a threatened galaxiid fish is reduced by the availability of complex habitats	2007	FRESHWATER BIOLOGY	Salmo trutta	active	Preisser et al. (2007)
wos	226	Ray-Culp, M; Davis, M; Stoner, AW	Predation by xanthid crabs on early post-settlement gastropods: the role of prey size, prey density, and habitat complexity	1999	JOURNAL OF EXPERIMENTAL MARINE BIOLOGY AND ECOLOGY	Micropanope sp.	active	this
wos	171	Adams, AJ; Locascio, JV; Robbins, BD	Microhabitat use by a post-settlement stage estuarine fish: evidence from relative abundance and predation among habitats	2004	JOURNAL OF EXPERIMENTAL MARINE BIOLOGY AND ECOLOGY	Elops saurus	undetermined	NA
wos	111	Nordstrom, M; Booth, DM	Drift algae reduce foraging efficiency of juvenile flatfish	2007	JOURNAL OF SEA RESEARCH	Platichthys flesus	ambush	Brooks etl al (2009)
wos	111	Nordstrom, M; Booth, DM	Drift algae reduce foraging efficiency of juvenile flatfish	2007	JOURNAL OF SEA RESEARCH	Scophthalmus maximus	ambush	Wearmouth et al (2014)
wos	367	Figueiredo, BRS; Fiori, LF; Keppeler, FW; Mormul, RP; Benedito, E	Non-lethal effects of a native and a non-native piscivorous fish on the interaction between a mesopredator and benthic and pelagic invertebrates	2018	AQUATIC INVASIONS	Astyanax lacustris	active	Santos et al (2013)	to genus level
wos	196	Bartholomew, A	Total cover and cover quality: predicted and actual effects on a predator's foraging success	2002	MARINE ECOLOGY PROGRESS SERIES	Fundulus heteroclitus	active	this and Carson and Merchant (2005)
wos	424	Chandler, HC; Gorman, TA; Haas, CA	The Effects of Crayfish Predation and Vegetation Cover on Tadpole Growth, Survival, and Nonlethal Injury	2016	JOURNAL OF HERPETOLOGY	Procambarus evermanni	ambush	Preisser et al. (2007)	to genus level
wos	479	Katayama, M	Stem stiffness plays a role in determining the foraging success of predators	2014	HYDROBIOLOGIA	Cynops ensicauda popei	mixed	Anthony et al (1992)	to genus level
wos	467	Figueiredo, BRS; Mormul, RP; Benedito, E	Structural complexity and turbidity do not interact to influence predation rate and prey selectivity by a small visually feeding fish	2015	MARINE AND FRESHWATER RESEARCH	Serrapinnus notomelas	undetermined	NA
wos	348	Kolar, V; Boukal, DS; Sentis, A	Predation risk and habitat complexity modify intermediate predator feeding rates and energetic efficiencies in a tri-trophic system	2019	FRESHWATER BIOLOGY	Libellula quadrimaculata	ambush	this
wos	348	Kolar, V; Boukal, DS; Sentis, A	Predation risk and habitat complexity modify intermediate predator feeding rates and energetic efficiencies in a tri-trophic system	2019	FRESHWATER BIOLOGY	Sympetrum sanguineum	ambush	this
wos	348	Kolar, V; Boukal, DS; Sentis, A	Predation risk and habitat complexity modify intermediate predator feeding rates and energetic efficiencies in a tri-trophic system	2019	FRESHWATER BIOLOGY	Ischnura elegans	ambush	this
wos	387	Granzotti, RV; Muniz, CM; Gomes, LC	Habitat complexity does not influence prey consumption in an experimental three-level trophic chain	2018	IHERINGIA SERIE ZOOLOGIA	Moenkhausia forestii	active	this
wos	387	Granzotti, RV; Muniz, CM; Gomes, LC	Habitat complexity does not influence prey consumption in an experimental three-level trophic chain	2018	IHERINGIA SERIE ZOOLOGIA	Hoplerythrinus unitaeniatus	mixed	this
wos	272	ISAKSSON, I; PIHL, L; VANMONTFRANS, J	EUTROPHICATION-RELATED CHANGES IN MACROVEGETATION AND FORAGING OF YOUNG COD (GADUS-MORHUA L) - A MESOCOSM EXPERIMENT	1994	JOURNAL OF EXPERIMENTAL MARINE BIOLOGY AND ECOLOGY	Gadus morhua	active	Preisser et al. (2007)
wos	379	Shoup, DE; Broderius, CR	Effects of Vegetation Density on the Ontogeny to Piscivory of Juvenile Largemouth Bass	2018	NORTH AMERICAN JOURNAL OF FISHERIES MANAGEMENT	Micropterus salmoides	mixed	this
wos	360	Ren, Y; Xiong, MT; Yu, JX; Li, W; Li, B; Liu, JS; Zhang, TL	Effects of artificial submersed vegetation on consumption and growth of mandarin fish Siniperca chuatsi (Basilewsky) foraging on live prey	2019	JOURNAL OF FRESHWATER ECOLOGY	Siniperca chuatsi	mixed	this
wos	209	Burks, RL; Jeppesen, E; Lodge, DM	Littoral zone structures as Daphnia refugia against fish predators	2001	LIMNOLOGY AND OCEANOGRAPHY	Rutilus rutilus	ambush	Preisser et al. (2007)
wos	209	Burks, RL; Jeppesen, E; Lodge, DM	Littoral zone structures as Daphnia refugia against fish predators	2001	LIMNOLOGY AND OCEANOGRAPHY	Perca fluviatilis	active	Preisser et al. (2007)
scopus	129	Holsman K.K., McDonald P.S., Barreyro P.A., Armstrong D.A.	Restoration through eradication? Removal of an invasive bioengineer restores some habitat function for a native predator	2010	Ecological Applications	Cancer magister	active	this
scopus	49	Byers J.E., Holmes Z.C., Malek J.C.	Contrasting complexity of adjacent habitats influences the strength of cascading predatory effects	2017	Oecologia	Sphyrna tiburo	active	Berkovitz and Shellis (2016)	to genus level
REFERENCE
Aldrich, J. C. (1976). The spider crab Libinia emarginata Leach, 1815 (Decapoda Brachyura), and the starfish, an unsuitable predator but a cooperative prey. Crustaceana, 151-156.
Allen, L. G., Hovey, T. E., Love, M. S., & Smith, J. T. (1995). The life history of the spotted sand bass (Paralabrax maculatofasciatus) within the southern California bight. California Cooperative Oceanic Fisheries Investigations Report, 193-203.
Anthony, C. D., Formanowicz Jr, D. R., & Brodie Jr, E. D. (1992). The effect of prey availability on the search behavior of two species of Chinese salamanders. Herpetologica, 287-292.
Belgrad, B. A., & Griffen, B. D. (2016). Predator–prey interactions mediated by prey personality and predator hunting mode. Proceedings of the Royal Society B: Biological Sciences, 283(1828), 20160408.
Berkovitz, B. K., & Shellis, R. P. (2016). The teeth of non-mammalian vertebrates. Chapter 2 -Chondrichthyes 1: Sharks. Pages 5-27. Academic Press.
Bertram, D. F., & Leggett, W. C. (1994). Predation risk during the early life history periods of fishes: separating the effects of size and age. MARINE ECOLOGY-PROGRESS SERIES, 109, 105-105.
Bond, A. B. (1983). The foraging behaviour of lacewing larvae on vertical rods. Animal Behaviour, 31(4), 990-1004.
Brooks, A. C., Gaskell, P. N., & Maltby, L. L. (2009). Sublethal effects and predator‐prey interactions: implications for ecological risk assessment. Environmental Toxicology and Chemistry: An International Journal, 28(11), 2449-2457.
Carson, M. L., & Merchant, H. (2005). A laboratory study of the behavior of two species of grass shrimp (Palaemonetes pugio Holthuis and Palaemonetes vulgaris Holthuis) and the killifish (Fundulus heteroclitus Linneaus). Journal of experimental marine biology and ecology, 314(2), 187-201.
Cooper Jr, W. E. (2005). The foraging mode controversy: both continuous variation and clustering of foraging movements occur. Journal of Zoology, 267(2), 179-190.
Dance, M. A., & Rooker, J. R. (2015). Habitat-and bay-scale connectivity of sympatric fishes in an estuarine nursery. Estuarine, Coastal and Shelf Science, 167, 447-457.
Edwards, G. B. (1990). Anecdotal field notes on Florida Phidippus (Araneae: Salticidae), with notes on territoriality in P. regius. Peckhamia, 2(6), 96-100.
Jeschke, J. M., & Tollrian, R. (2007). Prey swarming: which predators become confused and why?. Animal Behaviour, 74(3), 387-393.
Landy, J. A., & Travis, J. (2015). Shape variation in the least killifish: ecological associations of phenotypic variation and the effects of a common garden. Ecology and Evolution, 5(23), 5616-5631.
Larson, Ralph J. "Competition, habitat selection, and the bathymetric segregation of two rockfish (Sebastes) species." Ecological Monographs 50.2 (1980): 221-239.
Leland, A. V. (2002). A new apex predator in the Gulf of Maine? Large, mobile crabs (Cancer borealis) control benthic community structure.
Luttbeg, B., Hammond, J. I., Brodin, T., & Sih, A. (2020). Predator hunting modes and predator–prey space games. Ethology, 126(4), 476-485.
McMahan, M. D., & Grabowski, J. H. (2019). Nonconsumptive effects of a range‐expanding predator on juvenile lobster (Homarus americanus) population dynamics. Ecosphere, 10(10), e02867.
Mistri, M. (2004). Predatory behavior and preference of a successful invader, the mud crab Dyspanopeus sayi (Panopeidae), on its bivalve prey. Journal of Experimental Marine Biology and Ecology, 312(2), 385-398.
Ogburn, M. B., Criales, M. M., Thompson, R. T., & Browder, J. A. (2013). Endogenous swimming activity rhythms of postlarvae and juveniles of the penaeid shrimp Farfantepenaeus aztecus, Farfantepenaeus duorarum, and Litopenaeus setiferus. Journal of experimental marine biology and ecology, 440, 149-155.
Paine, R. T. (1976). Size‐limited predation: an observational and experimental approach with the Mytilus‐Pisaster interaction. Ecology, 57(5), 858-873.
Persons, M. H., Walker, S. E., Rypstra, A. L., & Marshall, S. D. (2001). Wolf spider predator avoidance tactics and survival in the presence of diet-associated predator cues (Araneae: Lycosidae). Animal behaviour, 61(1), 43-51.
Preisser, E. L., Orrock, J. L., & Schmitz, O. J. (2007). Predator hunting mode and habitat domain alter nonconsumptive effects in predator–prey interactions. Ecology, 88(11), 2744-2751.
Silliman, B. R., Layman, C. A., Geyer, K., & Zieman, J. C. (2004). Predation by the black-clawed mud crab, Panopeus herbstii, in mid-Atlantic salt marshes: further evidence for top-down control of marsh grass production. Estuaries, 27(2), 188-196.
Sitvarin, M. I., & Rypstra, A. L. (2014). The importance of intraguild predation in predicting emergent multiple predator effects. Ecology, 95(10), 2936-2945.
Spitzer, P. M., Mattila, J., & Heck Jr, K. L. (2000). The effects of vegetation density on the relative growth rates of juvenile pinfish, Lagodon rhomboides (Linneaus), in Big Lagoon, Florida. Journal of Experimental Marine Biology and Ecology, 244(1), 67-86.
Swift, M. C., & Fedorenko, A. Y. (1975). Some aspects of prey capture by Chaoborus larvae 1. Limnology and Oceanography, 20(3), 418-425.
Wearmouth, V. J., McHugh, M. J., Humphries, N. E., Naegelen, A., Ahmed, M. Z., Southall, E. J., ... & Sims, D. W. (2014). Scaling laws of ambush predator ‘waiting’behaviour are tuned to a common ecology. Proceedings of the Royal Society B: Biological Sciences, 281(1782), 20132997.
Wicksten, M. K. (1993). A review and a model of decorating behavior in spider crabs (Decapoda, Brachyura, Majidae). Crustaceana, 314-325.
Wimp, G. M., Murphy, S. M., Lewis, D., Douglas, M. R., Ambikapathi, R., Gratton, C., & Denno, R. F. (2013). Predator hunting mode influences patterns of prey use from grazing and epigeic food webs. Oecologia, 171(2), 505-515.
Wong, M. C., Peterson, C. H., & Kay, J. (2010). Prey size selection and bottom type influence multiple predator effects in a crab–bivalve system. Marine Ecology Progress Series, 409, 143-156.
Zu Ermgassen, P. S., & Aldridge, D. C. (2011). Predation by the invasive American signal crayfish, Pacifastacus leniusculus Dana, on the invasive zebra mussel, Dreissena polymorpha Pallas: the potential for control and facilitation. Hydrobiologia, 658(1), 303-315.
KEY WORDS
active	active, actively hunting, actively prey upon, search, chasing, chase-attack, rely on movement, cruise, trip mades to the prey plot
ambush	ambush, sit and pursue, sit and wait, sit and move, lie and wait, remained motionless, stalking, attacks on prey which enter their effecive strike area, refuge for predators
